# Supplementary material for: Sanctuary for vulnerable Arctic species at the Borealis Mud Volcano
Source: Nat Commun. 2025 Jan 27;16:504. doi: 10.1038/s41467-024-55712-x (PMC11772567; doi:10.1038/s41467-024-55712-x)
Supplement: Supplementary file 3 — Supplementary Data 1 [file 41467_2024_55712_MOESM3_ESM.xlsx]

## Sheet: Sheet2
Supplementary Table 1. Analyzed samples and types of analyses performed.
Sample ID	Type of sample	In this paper	Date	Notes during dive observations	Time	Latitude	Longitude	Water depth (m)	Geochemistry	Methane concentration	Biology	eDNA foraminifera
AKMA3-ROV13-BlaC-01	Sediment	ROV13 BlaC 01	07.05.2023	Microbial mat	09:20:00	72°26.304'	17°40.626'	398		X	X	X
AKMA3-ROV13-BlaC-03	Sediment	ROV13 BlaC 03	07.05.2023	Microbial mat	09:42:00	72°26.298'	17°40.638'	400		X	X
AKMA-3-ROV16-PusC-C5-M05	Sediment	ROV16 PusC C5	08.05.2023	Rim of the active fluid emitting gryphon	13:54:00	72°26.262'	17°40.626'	398	X			X
AKMA3-07-CTD-86	Water		07.05.2023	above active fluid emitting gryphon; 11 bottles, sampled for CH4:392, 370, 350, 325, 300, 250, 200, 150, 100, 50, 10 m	15:26:00	72°26.291'	17°40.531'	365		X
AKMA3-ROV16-WatS-01	Water	ROV16 WatS 01	08.05.2023	fluid emitted from active fluid emitting gryphon	13:35:00	72°26.262'	17°40.626'	397		X
AKMA3-04-CTD-84	Water	CTD84	04.05.2023	10 samples for CH4: 372, 369, 364, 350, 300, 250, 200, 150, 100, 50 m		73°49.407'	16°24.810'	376		X
AKMA3-07-Dive-13	Video, sampling, methane concentration	Dive 13	07.05.2023	3h23min		72°26.280'	17°40.632'	395		X	X
AKMA3-07-Dive-14	Video, sampling, methane concentration	Dive 14	07.05.2023	2h36min		72°26.278'	17°40.633'	397		X	X
AKMA3-07-Dive-15	Video, sampling, methane concentration	Dive 15	08.05.2023	3h36min		72°26.376'	17°40.548'	373		X	X
AKMA3-07-Dive-16	Video, sampling, methane concentration	Dive 16	08.05.2023	4h15min		72°26.256'	17°40.626'	398		X	X
AKMA3-ROV16-WatS-01	Water		08.05.2023			72°26.262'	17°40.626'	397	X
AKMA3-ROV15-CarC1	Carbonate with fauna		08.05.2023	Carbonate in active area, sulphidic sediment on top of carbonate		72° 26.292'	17° 40.638'	372			X
AKMA3-ROV15-CarC2	Carbonate with fauna		08.05.2023	Carbonate in less active area		72° 26.274'	17° 40.608'	372			X
AKMA3-ROV16-Blac1	Sediment		08.05.2023	Microbial mat periphery		72° 26.304'	17° 40.644'	397			X
AKMA3-ROV16-Blac2	Sediment		08.05.2023	Microbial mat		72° 26.328'	17° 40.746'	388			X
AKMA3-ROV16-Blac3	Sediment		08.05.2023	Microbial mat		72° 26.328'	17° 40.746'	388			X
AKMA3-ROV16-CarC1	Carbonate with fauna		08.05.2023			72° 26.292'	17° 40.638'	390			X
AKMA3-ROV16-CarC2	Carbonate with fauna		08.05.2023			72° 26.274'	17° 40.608'	392			X
AKMA3-ROV16-Scoop	Scoop of sediments with fauna		08.05.2023	Sample from worm forest with Oligobrachia		72° 26.334'	17° 40.740'	392			X
