# Supplementary material for: Sanctuary for vulnerable Arctic species at the Borealis Mud Volcano
Source: Nat Commun. 2025 Jan 27;16:504. doi: 10.1038/s41467-024-55712-x (PMC11772567; doi:10.1038/s41467-024-55712-x)
Supplement: Supplementary file 4 — Supplementary Data 2 [file 41467_2024_55712_MOESM4_ESM.xlsx]

## Sheet: Sheet1
Supplementary Table 2. The methane concentration (nmol L-1) measured in water samples. The samples were collected from the CTD Niskin bottles during AKMA3-07-CTD 84 and AKMA3-07-CTD 86 at different water depth (m below sea surface). The name of the water samples injected in the Gas Chromatographer - FID is also indicated (see Chapter 4.2, Methane measurements). The data are plotted and shown in F…
Sample ID	Injection Name	Meters (m) below sea surface	Original methane concentration in water [nmol.L-1]
17	AKMA03-KH04-CTD84 50 m 500uL	50	3
16	AKMA03-KH04-CTD84 100 m 500uL	100	2
15	AKMA03-KH04-CTD84 150 m 500uL	150	3
14	AKMA03-KH04-CTD84 200 m 500uL	200	2
13	AKMA03-KH04-CTD84 250 m 500uL	250	3
10	AKMA03-KH04-CTD84 300 m 500uL	300	16
9	AKMA03-KH04-CTD84 350 m 500uL	350	19
8	AKMA03-KH04-CTD84 364 m 500uL	364	23
11	AKMA03-KH04-CTD84 369 m 500uL	369	26
6	AKMA03-KH04-CTD84 372 m 500uL	372	61
34	AKMA03-KH04-CTD84 10 m 500uL	10	4
33	AKMA03-KH04-CTD86 50 m 500uL	50	14
32	AKMA03-KH04-CTD86 100 m 500uL	100	5
31	AKMA03-KH04-CTD86 150 m 500uL	150	3
30	AKMA03-KH04-CTD86 200 m 500uL	200	4
29	AKMA03-KH04-CTD86 250 m 500uL	250	5
28	AKMA03-KH04-CTD86 300 m 500uL	300	3
27	AKMA03-KH04-CTD86 325 m 500uL	325	29
26	AKMA03-KH04-CTD86 350 m 500uL	350	3997
25	AKMA03-KH04-CTD86 360 m 500uL	360	4439
24	AKMA03-KH04-CTD86 371 m 500uL	371	11390

## Sheet: Sheet2
Sample ID	Injection Name	Meters (m) below sea surface	Original methane concentration in water [nmol.L-1]
17	AKMA03-KH04-CTD84 50 m 500uL	50	3
16	AKMA03-KH04-CTD84 100 m 500uL	100	2
15	AKMA03-KH04-CTD84 150 m 500uL	150	3
14	AKMA03-KH04-CTD84 200 m 500uL	200	2
13	AKMA03-KH04-CTD84 250 m 500uL	250	3
10	AKMA03-KH04-CTD84 300 m 500uL	300	16
9	AKMA03-KH04-CTD84 350 m 500uL	350	19
8	AKMA03-KH04-CTD84 364 m 500uL	364	23
11	AKMA03-KH04-CTD84 369 m 500uL	369	26
6	AKMA03-KH04-CTD84 372 m 500uL	372	61
34	AKMA03-KH04-CTD84 10 m 500uL	10	4
33	AKMA03-KH04-CTD86 50 m 500uL	50	14
32	AKMA03-KH04-CTD86 100 m 500uL	100	5
31	AKMA03-KH04-CTD86 150 m 500uL	150	3
30	AKMA03-KH04-CTD86 200 m 500uL	200	4
29	AKMA03-KH04-CTD86 250 m 500uL	250	5
28	AKMA03-KH04-CTD86 300 m 500uL	300	3
27	AKMA03-KH04-CTD86 325 m 500uL	325	29
26	AKMA03-KH04-CTD86 350 m 500uL	350	3997
25	AKMA03-KH04-CTD86 360 m 500uL	360	4439
24	AKMA03-KH04-CTD86 371 m 500uL	371	11390
