# Supplementary material for: Sanctuary for vulnerable Arctic species at the Borealis Mud Volcano
Source: Nat Commun. 2025 Jan 27;16:504. doi: 10.1038/s41467-024-55712-x (PMC11772567; doi:10.1038/s41467-024-55712-x)
Supplement: Supplementary file 5 — Supplementary Data 3 [file 41467_2024_55712_MOESM5_ESM.xlsx]

## Sheet: Sheet1
Supplementary Table 3. The methane concentration (nmol L-1) was measured in water with the SAGE sensor during AKMA3-07-Dive-13. The table indicates the latitude and longitude, and water depth for each measurement performed during the ROV 13 (See chapter 4.2 Methane measurements, for details on the sensor). The data are plotted and shown in Figure 1 and Supplementary Figure 3. While we include her…
ROV_lat	ROV_lon	Depth	Dive13_nM
72.438	17.6772	-351.905	30.9341
72.438	17.6772	-352.003	31.8923
72.438	17.6772	-352.014	37.2377
72.438	17.6772	-352.042	33.1484
72.438	17.6772	-352.125	29.7615
72.438	17.6772	-352.309	32.404
72.438	17.6772	-352.905	38.1091
72.438	17.6772	-353.202	31.9301
72.438	17.6772	-353.44	35.4014
72.438	17.6772	-353.68	34.2232
72.438	17.6772	-354.184	35.8439
72.438	17.6772	-354.703	32.4721
72.438	17.6773	-355.56	34.8048
72.438	17.6772	-355.962	34.7552
72.438	17.6773	-356.209	37.2227
72.438	17.6773	-356.521	35.9448
72.438	17.6773	-356.925	33.0987
72.438	17.6773	-357.352	35.9741
72.438	17.6773	-358.332	34.8088
72.438	17.6773	-358.638	36.334
72.438	17.6773	-358.938	38.3599
72.438	17.6773	-359.385	35.8313
72.438	17.6773	-359.831	37.2089
72.438	17.6773	-360.466	39.3915
72.438	17.6773	-360.762	38.4551
72.438	17.6773	-361.092	33.068
72.438	17.6773	-361.476	38.7337
72.438	17.6773	-361.848	38.5674
72.438	17.6773	-362.198	46.3929
72.438	17.6773	-362.731	36.8584
72.438	17.6773	-363.031	39.4195
72.438	17.6773	-363.411	44.7159
72.438	17.6773	-363.841	42.6423
72.438	17.6773	-364.277	38.6221
72.438	17.6773	-364.568	39.5625
72.438	17.6773	-365.047	43.6147
72.438	17.6773	-365.42	43.1572
72.438	17.6773	-365.713	39.5613
72.438	17.6773	-365.99	41.3822
72.438	17.6773	-366.426	43.6571
72.438	17.6773	-366.9	43.3887
72.438	17.6773	-367.471	38.7234
72.438	17.6774	-367.793	45.8126
72.438	17.6774	-368.08	42.2807
72.438	17.6774	-368.4	43.6765
72.438	17.6774	-368.878	42.4414
72.438	17.6774	-369.304	40.8589
72.438	17.6774	-369.743	43.3978
72.438	17.6774	-370.067	47.2863
72.438	17.6774	-370.4	45.8716
72.438	17.6774	-370.686	43.4747
72.438	17.6774	-371.173	44.8358
72.438	17.6774	-371.669	44.9676
72.438	17.6774	-371.948	43.5317
72.438	17.6774	-372.57	45.3649
72.438	17.6774	-372.841	47.2529
72.438	17.6774	-373.181	46.6854
72.438	17.6774	-373.649	51.6413
72.438	17.6774	-374.115	49.7045
72.438	17.6774	-374.69	49.693
72.438	17.6774	-374.988	48.2651
72.438	17.6774	-375.348	45.6991
72.438	17.6774	-375.745	50.9063
72.438	17.6774	-376.229	50.1464
72.438	17.6775	-376.607	48.3582
72.438	17.6774	-377.186	50.6637
72.438	17.6774	-377.577	52.2331
72.438	17.6775	-377.797	51.363
72.438	17.6775	-378.129	49.3886
72.438	17.6775	-378.514	53.6586
72.438	17.6775	-379.01	55.2771
72.438	17.6775	-379.639	52.9527
72.438	17.6775	-380.02	51.9973
72.438	17.6775	-380.368	56.2544
72.438	17.6775	-380.654	50.8962
72.438	17.6775	-381.083	53.6511
72.438	17.6775	-381.674	56.0002
72.438	17.6775	-382.436	56.1289
72.438	17.6775	-382.727	59.2695
72.438	17.6775	-382.969	60.7486
72.438	17.6775	-383.357	60.9096
72.438	17.6775	-383.902	56.7129
72.438	17.6775	-384.396	57.6065
72.438	17.6775	-384.751	63.7998
72.438	17.6775	-385.378	67.473
72.438	17.6775	-385.75	66.4986
72.438	17.6775	-385.971	67.4066
72.438	17.6775	-386.428	64.4277
72.438	17.6775	-386.858	65.9558
72.438	17.6775	-387.201	68.131
72.438	17.6775	-387.927	74.0419
72.438	17.6775	-388.163	74.0645
72.438	17.6775	-388.535	72.3946
72.438	17.6775	-388.833	75.4667
72.438	17.6775	-389.31	78.0552
72.438	17.6775	-389.755	81.1886
72.438	17.6775	-390.373	85.6249
72.438	17.6775	-390.557	86.5564
72.438	17.6775	-390.642	85.2799
72.438	17.6775	-390.641	89.9602
72.438	17.6775	-390.822	92.5689
72.438	17.6775	-391.702	96.0285
72.438	17.6775	-392.156	101.65
72.438	17.6775	-392.427	104.801
72.438	17.6775	-392.633	102.787
72.438	17.6775	-392.896	112.211
72.438	17.6775	-392.935	109.69
72.438	17.6775	-392.796	118.043
72.438	17.6775	-392.815	116.827
72.438	17.6775	-392.88	125.881
72.438	17.6775	-392.978	125.758
72.438	17.6775	-393.297	130.34
72.438	17.6775	-393.559	133.454
72.438	17.6775	-393.597	138.081
72.438	17.6775	-393.524	148.713
72.438	17.6775	-393.479	149.904
72.438	17.6775	-393.442	154.515
72.438	17.6775	-393.503	155.298
72.438	17.6775	-393.619	159.38
72.438	17.6775	-393.743	165.918
72.438	17.6775	-393.931	175.626
72.438	17.6775	-394.022	174.726
72.438	17.6775	-394.188	184.105
72.438	17.6775	-394.288	185.541
72.438	17.6775	-394.488	193.271
72.438	17.6775	-394.605	194.49
72.438	17.6775	-394.518	204.507
72.438	17.6775	-394.506	215.528
72.438	17.6775	-394.466	217.19
72.438	17.6775	-394.616	224.804
72.438	17.6775	-394.615	229.9
72.438	17.6775	-394.512	235.657
72.438	17.6775	-394.67	251.403
72.438	17.6775	-394.687	252.163
72.438	17.6775	-394.688	256.895
72.438	17.6775	-394.707	270.631
72.438	17.6775	-394.865	278.781
72.4379	17.6775	-394.91	282.943
72.438	17.6775	-394.981	292.1
72.4379	17.6775	-395.088	299.943
72.4379	17.6775	-395.168	308.59
72.4379	17.6774	-395.25	319.845
72.4379	17.6774	-395.291	324.637
72.4379	17.6774	-395.4	332.305
72.4379	17.6774	-395.573	346.532
72.4379	17.6774	-395.647	355.768
72.4379	17.6774	-395.769	365.066
72.4379	17.6774	-395.85	371.284
72.4379	17.6774	-395.959	383.553
72.4379	17.6774	-396.036	391.629
72.4379	17.6774	-396.031	411.86
72.4379	17.6774	-396.13	415.807
72.4379	17.6774	-396.066	421.481
72.4379	17.6774	-396.129	431.454
72.4379	17.6774	-396.135	443.905
72.4379	17.6774	-396.194	451.118
72.4379	17.6774	-396.166	467.95
72.4379	17.6774	-396.152	476.143
72.4379	17.6773	-396.095	488.602
72.4379	17.6773	-395.982	512.871
72.4379	17.6773	-396.034	520.859
72.4379	17.6773	-395.882	542.971
72.4379	17.6773	-395.939	556.397
72.4379	17.6773	-395.915	564.946
72.4379	17.6773	-395.879	572.921
72.4379	17.6773	-395.807	584.415
72.4379	17.6773	-395.721	597.423
72.4379	17.6773	-395.649	620.685
72.4379	17.6773	-395.622	627.108
72.4379	17.6773	-395.647	641.356
72.4379	17.6773	-395.628	652.798
72.4379	17.6773	-395.498	664.955
72.4379	17.6773	-395.461	677.98
72.4379	17.6773	-395.288	699.732
72.4379	17.6773	-395.264	713.158
72.4379	17.6773	-395.178	728.553
72.4379	17.6773	-395.07	737.332
72.4379	17.6773	-395.046	749.694
72.4379	17.6773	-394.9	793.111
72.4379	17.6773	-394.777	798.821
72.4379	17.6773	-394.733	816.566
72.4379	17.6773	-394.631	829.121
72.4379	17.6773	-394.522	846.331
72.4379	17.6773	-394.463	858.552
72.4379	17.6773	-394.326	891.083
72.4379	17.6773	-394.26	902.249
72.4379	17.6773	-394.197	910.505
72.4379	17.6773	-394.11	929.333
72.4379	17.6773	-393.934	939.346
72.4379	17.6773	-393.852	949.856
72.4379	17.6773	-393.743	977.382
72.4379	17.6773	-393.61	999.615
72.4379	17.6773	-393.505	1007.94
72.4379	17.6773	-393.381	1036.81
72.4379	17.6773	-393.347	1038.08
72.4379	17.6773	-393.289	1051.99
72.4379	17.6773	-393.209	1084.92
72.4379	17.6773	-393.243	1102.79
72.4379	17.6773	-393.217	1116.03
72.4379	17.6773	-393.126	1131.21
72.4379	17.6773	-393.147	1150.48
72.4379	17.6773	-393.156	1163.97
72.4379	17.6773	-393.154	1199.13
72.4379	17.6773	-393.1	1211.88
72.4379	17.6773	-393.2	1224.75
72.4379	17.6773	-393.2	1244.55
72.4379	17.6773	-393.214	1263.42
72.4379	17.6773	-393.287	1282.42
72.4379	17.6773	-393.32	1307.04
72.4379	17.6773	-393.295	1321.53
72.4379	17.6773	-393.289	1330.58
72.4379	17.6773	-393.29	1350.61
72.4379	17.6773	-393.223	1373.81
72.4379	17.6772	-393.182	1379.45
72.4379	17.6772	-393.354	1408.16
72.4379	17.6772	-393.368	1424.99
72.4379	17.6773	-393.356	1442.67
72.4379	17.6773	-393.394	1452.83
72.4379	17.6773	-393.498	1477.4
72.4379	17.6773	-393.594	1494.51
72.4379	17.6773	-393.802	1491.81
72.4379	17.6772	-394.066	1531.77
72.4379	17.6772	-394.171	1547.06
72.4379	17.6772	-394.296	1568.59
72.4379	17.6773	-394.452	1580.53
72.4379	17.6772	-394.602	1604.5
72.4379	17.6773	-394.676	1612.68
72.4379	17.6773	-394.827	1650.73
72.4379	17.6773	-394.87	1690.29
72.4379	17.6773	-394.942	1688.91
72.4379	17.6773	-394.987	1719.41
72.4379	17.6773	-395.088	1734.71
72.4379	17.6772	-395.126	1741.56
72.4379	17.6772	-395.226	1781.16
72.4379	17.6772	-395.262	1791.07
72.4379	17.6772	-395.287	1818.49
72.4379	17.6773	-395.201	1844.12
72.4379	17.6773	-395.288	1862.67
72.4379	17.6773	-395.342	1871.1
72.4379	17.6772	-395.343	1922.5
72.4379	17.6773	-395.337	1921
72.4379	17.6773	-395.328	1937.74
72.4379	17.6772	-395.31	1957.93
72.4379	17.6773	-395.312	1980.65
72.4379	17.6773	-395.336	1985.94
72.4379	17.6773	-395.312	2041.06
72.4379	17.6773	-395.293	2060.9
72.4379	17.6773	-395.295	2072.12
72.4379	17.6773	-395.252	2083.48
72.4379	17.6773	-395.204	2117.95
72.4379	17.6773	-395.133	2134.86
72.4379	17.6773	-395.048	2168.54
72.4379	17.6773	-395.094	2183.92
72.4379	17.6773	-395.076	2207.29
72.4379	17.6773	-394.998	2226.87
72.4379	17.6772	-395.018	2270.87
72.4379	17.6773	-394.965	2289.43
72.4379	17.6772	-394.889	2300.13
72.4379	17.6772	-394.78	2323.19
72.4379	17.6773	-394.785	2342.96
72.4379	17.6773	-394.634	2363.17
72.4379	17.6773	-394.622	2399.11
72.4379	17.6773	-394.567	2409.46
72.4379	17.6772	-394.461	2449.96
72.4379	17.6772	-394.394	2497.84
72.4379	17.6772	-394.312	2496.43
72.4379	17.6772	-394.239	2506.73
72.4379	17.6772	-394.228	2513.23
72.4379	17.6772	-394.159	2551.43
72.4379	17.6772	-394.042	2603.62
72.4379	17.6772	-393.948	2608.98
72.4379	17.6772	-393.802	2662.32
72.4379	17.6772	-393.797	2667.82
72.4379	17.6772	-393.65	2711.78
72.4379	17.6772	-393.522	2725.92
72.4379	17.6772	-393.4	2775.85
72.4379	17.6772	-393.37	2798.85
72.4379	17.6772	-393.206	2840.51
72.4379	17.6772	-393.095	2832.82
72.4379	17.6772	-393.038	2889.7
72.4379	17.6772	-392.902	2899.47
72.4379	17.6772	-392.848	2974.78
72.4379	17.6772	-392.755	2973.88
72.4379	17.6772	-392.609	3030.82
72.4379	17.6772	-392.572	3034.1
72.4379	17.6772	-392.436	3091.72
72.4379	17.6773	-392.308	3121.59
72.4379	17.6773	-392.098	3186.47
72.4379	17.6772	-392.099	3219.19
72.4379	17.6772	-392.005	3259.53
72.4379	17.6772	-391.898	3270.82
72.4379	17.6772	-391.756	3287.92
72.4379	17.6772	-391.646	3331.28
72.4379	17.6772	-391.432	3428.94
72.4379	17.6772	-391.364	3437.47
72.4379	17.6773	-391.285	3517.33
72.4379	17.6772	-391.217	3520.2
72.4379	17.6772	-390.978	3559.15
72.4379	17.6772	-390.897	3621.14
72.4379	17.6772	-390.751	3644.56
72.4379	17.6772	-390.568	3702.62
72.4379	17.6772	-390.448	3740.93
72.4379	17.6772	-390.394	3796.04
72.4379	17.6772	-390.253	3852.49
72.4379	17.6772	-390.115	3886.26
72.4379	17.6772	-390.029	3928.61
72.4379	17.6773	-390.09	4008.86
72.4379	17.6772	-390.162	4008.86
72.4379	17.6772	-390.27	4152.72
72.4379	17.6772	-390.473	4163.65
72.4379	17.6772	-390.711	4214.65
72.4379	17.6772	-391.136	4317.3
72.4379	17.6772	-391.23	4378.59
72.4379	17.6772	-391.51	4416.32
72.4379	17.6772	-391.621	4480.09
72.4379	17.6772	-392.002	4530.09
72.4379	17.6772	-392.388	4621.6
72.4379	17.6772	-392.807	4689.72
72.4379	17.6772	-393.009	4800.03
72.4379	17.6772	-393.278	4847.03
72.4379	17.6772	-393.565	4926.26
72.4379	17.6773	-393.919	4955.36
72.4379	17.6773	-394.288	5001.36
72.4379	17.6772	-394.812	5187.26
72.4379	17.6772	-395.002	5173.48
72.4379	17.6772	-395.252	5279.21
72.4379	17.6772	-395.429	5396.02
72.4379	17.6772	-395.682	5473.08
72.4379	17.6772	-395.823	5514.51
72.4379	17.6772	-396.031	5570.55
72.4379	17.6772	-396.271	5755.19
72.4379	17.6772	-396.301	5851.24
72.4379	17.6772	-396.376	5931.48
72.4379	17.6772	-396.555	5969.7
72.4379	17.6772	-396.666	6069.43
72.4379	17.6772	-396.629	6157.33
72.4379	17.6772	-396.708	6334.71
72.4379	17.6772	-396.72	6417.31
72.4379	17.6772	-396.725	6465.66
72.4379	17.6772	-396.705	6500.61
72.4379	17.6772	-396.798	6695.66
72.4379	17.6772	-396.858	6742.85
72.4379	17.6772	-396.761	6967.69
72.4379	17.6772	-396.831	7054.21
72.4379	17.6772	-396.764	7107.11
72.4379	17.6772	-396.748	7234.64
72.4379	17.6772	-396.752	7348.88
72.4379	17.6772	-396.757	7404.63
72.4379	17.6772	-396.828	7667.18
72.4379	17.6772	-396.744	7723.62
72.4379	17.6772	-396.804	7859.88
72.4379	17.6772	-396.8	7964.38
72.4379	17.6772	-396.749	8061.15
72.4379	17.6772	-396.736	8156.79
72.4379	17.6772	-396.747	8397.07
72.4379	17.6772	-396.722	8493.81
72.4379	17.6772	-396.846	8645.77
72.4379	17.6772	-396.876	8676.45
72.4379	17.6772	-396.976	8883.7
72.4379	17.6772	-397.014	8992.51
72.4379	17.6772	-397.123	9212.01
72.4379	17.6772	-397.207	9314.96
72.4379	17.6772	-397.224	9495.23
72.4379	17.6772	-397.231	9601.79
72.4379	17.6772	-397.228	9665.89
72.4379	17.6772	-397.201	9805.86
72.4379	17.6772	-397.197	10026.2
72.4379	17.6772	-397.222	10250.9
72.4379	17.6772	-397.229	10398.6
72.4379	17.6772	-397.136	10412.8
72.4379	17.6772	-397.201	10600.8
72.4379	17.6772	-397.184	10668.6
72.4379	17.6772	-397.099	11063.4
72.4379	17.6772	-397.12	11090.5
72.4379	17.6772	-397.046	11277.1
72.4379	17.6772	-397.028	11514.5
72.4379	17.6772	-396.993	11458
72.4379	17.6772	-396.851	11710.7
72.4379	17.6772	-396.788	11905.4
72.4379	17.6772	-396.737	12050.5
72.4379	17.6772	-396.712	12170.5
72.4379	17.6772	-396.658	12425.2
72.4379	17.6772	-396.625	12513.2
72.4379	17.6772	-396.55	12544.7
72.4379	17.6772	-396.409	12803.3
72.4379	17.6772	-396.335	13256.6
72.4379	17.6771	-396.217	13425.7
72.4379	17.6772	-396.199	13406.7
72.4379	17.6772	-396.135	13679.4
72.4379	17.6772	-396.091	13694.3
72.4379	17.6771	-396.084	14166.6
72.4379	17.6771	-396.048	14180.5
72.4379	17.6771	-396.098	14362.7
72.4379	17.6771	-396.058	14489.5
72.4379	17.6771	-395.972	14661.4
72.4379	17.6771	-396.067	14829.8
72.4379	17.6772	-395.961	15100.8
72.4379	17.6772	-396.008	15190
72.4379	17.6771	-396.041	15334.6
72.4379	17.6771	-395.994	15432.5
72.4379	17.6771	-395.929	15484.4
72.4379	17.6772	-395.8	15846.9
72.4379	17.6772	-395.78	16026.3
72.4379	17.6771	-395.745	16454.6
72.4379	17.6771	-395.722	16660.8
72.4379	17.6771	-395.683	16569
72.4379	17.6771	-395.595	16889.2
72.4379	17.6772	-395.463	17019.7
72.4379	17.6771	-395.454	17255.1
72.4379	17.6772	-395.372	17684.1
72.4379	17.6772	-395.27	17736.9
72.4379	17.6771	-395.174	17752.9
72.4379	17.6771	-395.197	17883.7
72.4379	17.6771	-395.036	17956.1
72.4379	17.6771	-394.947	18456.7
72.4379	17.6771	-395.009	18551.6
72.4379	17.6771	-394.982	18757.6
72.4379	17.6771	-395.017	18679.3
72.4379	17.6771	-394.966	18952.3
72.4379	17.6771	-394.987	19188
72.4379	17.6771	-395.047	19414.4
72.4379	17.6771	-395.107	19847.4
72.4379	17.6771	-395.091	19884.8
72.4379	17.6771	-395.24	20259.2
72.4379	17.6771	-395.291	20420
72.4379	17.6771	-395.333	20459.1
72.4379	17.6771	-395.525	20745.7
72.4379	17.677	-395.581	20896.6
72.4379	17.6771	-395.629	20987.2
72.4379	17.677	-395.699	21219.2
72.4379	17.677	-395.737	21246.5
72.4379	17.677	-395.759	21536.9
72.4379	17.677	-395.789	21775.8
72.4379	17.677	-395.798	21906.3
72.4379	17.677	-395.791	22107.5
72.4379	17.677	-395.816	22158.9
72.4379	17.677	-395.76	22277.7
72.4379	17.677	-395.713	22344.7
72.4379	17.677	-395.658	22234.1
72.4379	17.677	-395.672	22400.7
72.4379	17.677	-395.659	22400.7
72.4379	17.6769	-395.558	22400.7
72.4379	17.677	-395.498	22400.7
72.4379	17.6769	-395.437	22400.7
72.4379	17.6769	-395.343	22400.7
72.4379	17.6769	-395.241	22400.7
72.4379	17.6769	-395.176	22400.7
72.4379	17.6769	-395.058	22400.7
72.4379	17.6769	-395.072	22400.7
72.4379	17.6769	-394.931	22400.7
72.4379	17.6769	-394.85	22400.7
72.4379	17.6769	-394.774	22400.7
72.4379	17.6769	-394.624	22400.7
72.4379	17.6769	-394.638	22400.7
72.4379	17.6769	-394.529	22400.7
72.4379	17.6769	-394.426	22400.7
72.4379	17.6769	-394.293	22400.7
72.4379	17.6769	-394.171	22400.7
72.4379	17.6769	-394.139	22400.7
72.4379	17.6769	-394.016	22400.7
72.4379	17.6769	-393.953	22400.7
72.4379	17.6769	-393.805	22400.7
72.4379	17.6769	-393.661	22400.7
72.4379	17.6769	-393.571	22400.7
72.4379	17.6769	-393.489	22400.7
72.4379	17.6769	-393.48	22400.7
72.4379	17.6769	-393.377	22400.7
72.4379	17.6769	-393.294	22400.7
72.4379	17.6769	-393.174	22400.7
72.4379	17.6769	-392.988	22400.7
72.4379	17.6769	-392.947	22400.7
72.4379	17.6769	-392.925	22400.7
72.4379	17.6769	-392.784	22400.7
72.4379	17.6769	-392.676	22400.7
72.4379	17.6769	-392.578	22400.7
72.4379	17.6769	-392.404	22400.7
72.4379	17.6768	-392.429	22400.7
72.4379	17.6768	-392.404	22400.7
72.4379	17.6769	-392.323	22400.7
72.4379	17.6768	-392.224	22400.7
72.4379	17.6768	-392.109	22400.7
72.4379	17.6768	-392.002	22400.7
72.4379	17.6768	-392.03	22400.7
72.4379	17.6768	-391.986	22400.7
72.4379	17.6768	-391.923	22400.7
72.4379	17.6768	-391.828	22400.7
72.4379	17.6768	-391.779	22400.7
72.4379	17.6768	-391.699	22400.7
72.4379	17.6768	-391.648	22400.7
72.4379	17.6768	-391.525	22400.7
72.4379	17.6768	-391.385	22400.7
72.4379	17.6768	-391.208	22400.7
72.4379	17.6767	-390.907	22400.7
72.4379	17.6768	-390.848	22400.7
72.4379	17.6768	-390.606	22400.7
72.4379	17.6767	-390.545	22400.7
72.4379	17.6768	-390.31	22400.7
72.4379	17.6767	-390.128	22400.7
72.4379	17.6767	-390.033	22400.7
72.4379	17.6767	-389.819	22400.7
72.4379	17.6767	-389.731	22400.7
72.4379	17.6767	-389.62	22400.7
72.4379	17.6767	-389.438	22400.7
72.4379	17.6767	-389.322	22400.7
72.4379	17.6767	-389.158	22400.7
72.4379	17.6767	-389.151	22400.7
72.4379	17.6767	-389.165	22400.7
72.4379	17.6767	-389.166	22400.7
72.4379	17.6767	-389.231	22400.7
72.4379	17.6767	-389.224	22400.7
72.4379	17.6767	-389.257	22400.7
72.4379	17.6767	-389.449	22400.7
72.4379	17.6767	-389.516	22400.7
72.4379	17.6767	-389.58	22400.7
72.4379	17.6767	-389.647	22400.7
72.4379	17.6767	-389.644	22400.7
72.4379	17.6767	-389.734	22400.7
72.4379	17.6767	-389.77	22400.7
72.4379	17.6767	-389.789	22400.7
72.4379	17.6767	-389.748	22400.7
72.4379	17.6767	-389.824	22400.7
72.4379	17.6767	-389.77	22400.7
72.4379	17.6767	-389.857	22400.7
72.4379	17.6767	-389.797	22400.7
72.4379	17.6767	-389.685	22400.7
72.4379	17.6767	-389.755	22400.7
72.4379	17.6767	-389.799	22400.7
72.4379	17.6767	-389.799	22400.7
72.4379	17.6767	-389.897	22400.7
72.4379	17.6767	-389.944	22400.7
72.4379	17.6767	-389.909	22400.7
72.4379	17.6767	-389.937	22400.7
72.4379	17.6767	-389.941	22400.7
72.4379	17.6767	-390.018	22400.7
72.4379	17.6767	-390.038	22400.7
72.4379	17.6767	-390.053	22400.7
72.4379	17.6767	-389.988	22400.7
72.4379	17.6767	-390.055	22400.7
72.4378	17.6767	-390.072	22400.7
72.4379	17.6767	-390.087	22400.7
72.4379	17.6767	-390.064	22400.7
72.4379	17.6767	-390.121	22400.7
72.4379	17.6767	-390.08	22400.7
72.4378	17.6767	-390.028	22400.7
72.4378	17.6767	-390.09	22400.7
72.4379	17.6767	-390.046	22400.7
72.4379	17.6767	-390.015	22400.7
72.4379	17.6767	-390.008	22400.7
72.4378	17.6767	-390	22400.7
72.4379	17.6767	-389.958	22400.7
72.4379	17.6767	-389.951	22400.7
72.4379	17.6767	-389.918	22400.7
72.4379	17.6767	-389.906	22400.7
72.4379	17.6767	-389.944	22400.7
72.4379	17.6767	-389.942	22400.7
72.4378	17.6767	-389.883	22400.7
72.4379	17.6767	-389.892	22400.7
72.4379	17.6767	-389.834	22400.7
72.4379	17.6767	-389.812	22400.7
72.4378	17.6767	-389.681	22400.7
72.4379	17.6767	-389.72	22400.7
72.4378	17.6767	-389.717	22400.7
72.4378	17.6767	-389.659	22400.7
72.4378	17.6767	-389.622	22400.7
72.4378	17.6767	-389.555	22400.7
72.4378	17.6767	-389.401	22400.7
72.4378	17.6766	-389.353	22400.7
72.4378	17.6766	-389.317	22400.7
72.4378	17.6766	-389.359	22400.7
72.4378	17.6766	-389.283	22400.7
72.4378	17.6766	-389.183	22400.7
72.4378	17.6766	-389.124	22400.7
72.4378	17.6766	-389.057	22400.7
72.4378	17.6766	-388.964	22400.7
72.4378	17.6766	-388.96	22400.7
72.4378	17.6766	-388.863	22400.7
72.4378	17.6766	-388.848	22400.7
72.4378	17.6766	-388.82	22400.7
72.4378	17.6766	-388.668	22400.7
72.4378	17.6766	-388.646	22400.7
72.4378	17.6766	-388.624	22400.7
72.4378	17.6766	-388.52	22400.7
72.4378	17.6766	-388.44	22400.7
72.4378	17.6766	-388.341	22400.3
72.4378	17.6766	-388.281	22400.7
72.4378	17.6766	-388.172	22224.3
72.4378	17.6766	-388.149	22275.6
72.4378	17.6766	-388.009	22008.1
72.4378	17.6766	-387.919	22108.2
72.4378	17.6766	-387.869	22178.6
72.4378	17.6766	-387.94	21817.8
72.4378	17.6766	-388.128	21580
72.4378	17.6766	-388.278	21891.5
72.4378	17.6766	-388.579	21330.7
72.4378	17.6766	-388.872	21496.7
72.4378	17.6766	-389.117	21315.2
72.4378	17.6766	-389.118	21055.7
72.4378	17.6766	-389.115	20969.4
72.4378	17.6766	-389.235	20764.4
72.4378	17.6766	-389.349	20477.6
72.4378	17.6766	-389.496	20536.1
72.4378	17.6766	-389.567	20303.9
72.4378	17.6766	-389.567	20379.5
72.4378	17.6766	-389.674	20259.3
72.4378	17.6766	-389.726	20012.6
72.4378	17.6766	-389.758	19669.4
72.4378	17.6766	-389.808	19860.2
72.4378	17.6766	-389.76	19728.4
72.4378	17.6766	-389.724	19393
72.4378	17.6766	-389.671	19311.6
72.4378	17.6766	-389.696	19241.1
72.4378	17.6766	-389.657	19071.4
72.4378	17.6766	-389.573	18838.6
72.4378	17.6766	-389.515	18693.8
72.4378	17.6766	-389.51	18656
72.4378	17.6766	-389.556	18617.4
72.4378	17.6766	-389.548	18559.1
72.4378	17.6766	-389.503	18493
72.4378	17.6766	-389.434	18362.5
72.4378	17.6766	-389.44	17997.3
72.4378	17.6766	-389.376	17985.4
72.4378	17.6766	-389.363	17789
72.4378	17.6766	-389.336	17831.3
72.4378	17.6766	-389.24	17640.3
72.4378	17.6766	-389.189	17550
72.4378	17.6766	-389.13	17540
72.4378	17.6766	-388.997	17110.6
72.4379	17.6766	-389.075	17292.5
72.4378	17.6766	-388.976	17130.6
72.4378	17.6766	-388.904	17079.8
72.4378	17.6766	-388.895	17040.3
72.4378	17.6766	-388.843	16740
72.4379	17.6766	-388.834	16647.1
72.4379	17.6766	-388.85	16687.1
72.4379	17.6766	-388.852	16197.3
72.4379	17.6766	-388.892	16454.7
72.4379	17.6766	-388.865	16434.2
72.4379	17.6766	-388.881	16120.3
72.4378	17.6766	-388.791	16359.1
72.4378	17.6766	-388.811	15930.1
72.4378	17.6766	-388.808	15977
72.4378	17.6766	-388.776	16052
72.4378	17.6766	-388.738	15785.5
72.4378	17.6767	-388.728	15732.3
72.4378	17.6766	-388.639	15517.2
72.4378	17.6766	-388.636	15669.9
72.4378	17.6766	-388.633	15461.9
72.4378	17.6766	-388.586	15547.7
72.4378	17.6767	-388.52	15322.9
72.4378	17.6767	-388.508	15236.9
72.4378	17.6766	-388.401	15042.8
72.4378	17.6766	-388.441	14982.7
72.4378	17.6767	-388.475	14956.3
72.4378	17.6766	-388.431	14840.2
72.4378	17.6766	-388.406	14835.8
72.4378	17.6767	-388.36	14804.4
72.4378	17.6766	-388.391	14525.2
72.4378	17.6767	-388.363	14623.6
72.4379	17.6767	-388.388	14509.3
72.4379	17.6766	-388.397	14573.8
72.4379	17.6766	-388.361	14419.9
72.4379	17.6767	-388.315	14370
72.4379	17.6766	-388.226	14312.6
72.4378	17.6766	-388.184	14272.9
72.4379	17.6766	-388.273	14209.1
72.4379	17.6766	-388.227	14139.2
72.4379	17.6766	-388.115	14139.2
72.4379	17.6766	-388.137	14069.5
72.4379	17.6766	-388.051	13835.4
72.4379	17.6766	-388.067	13921.9
72.4379	17.6766	-388.109	13697.1
72.4379	17.6766	-388.037	13894.4
72.4379	17.6766	-388.083	13781.7
72.4379	17.6766	-388.088	13625.4
72.4379	17.6766	-388.074	13491.1
72.4379	17.6766	-388.022	13356.6
72.4379	17.6766	-387.985	13481.3
72.4379	17.6766	-387.965	13451.9
72.4378	17.6766	-387.935	13246.1
72.4379	17.6766	-387.876	13299.3
72.4379	17.6766	-387.796	13261.2
72.4379	17.6766	-387.825	13159.9
72.4379	17.6766	-387.769	13077.5
72.4379	17.6766	-387.76	12992.5
72.4379	17.6766	-387.719	12911.1
72.4379	17.6766	-387.58	13000.3
72.4378	17.6766	-387.495	12943.6
72.4379	17.6766	-387.487	12887
72.4379	17.6766	-387.442	12798.1
72.4379	17.6766	-387.411	12755.3
72.4379	17.6766	-387.333	12712.7
72.4379	17.6766	-387.229	12749.7
72.4379	17.6766	-387.13	12639.6
72.4379	17.6766	-387.028	12632.6
72.4379	17.6766	-387.081	12484
72.4379	17.6766	-387.117	12575.2
72.4379	17.6766	-387.202	12591.6
72.4379	17.6766	-387.372	12268.3
72.4379	17.6766	-387.71	12481
72.4379	17.6766	-387.867	12189.5
72.4379	17.6766	-387.961	12310.7
72.4379	17.6766	-387.979	12232.3
72.4379	17.6766	-388.185	12300.7
72.4379	17.6766	-388.29	12155.4
72.4379	17.6766	-388.416	12019.9
72.4379	17.6766	-388.366	12093.7
72.4379	17.6766	-388.476	12036.1
72.4379	17.6766	-388.568	11912.9
72.4379	17.6766	-388.594	12087.7
72.4379	17.6766	-388.617	11962.4
72.4379	17.6766	-388.619	11963.7
72.4379	17.6766	-388.566	11880.2
72.4379	17.6766	-388.615	11880.6
72.4379	17.6766	-388.552	11851.6
72.4379	17.6766	-388.603	11883.4
72.4379	17.6766	-388.528	11851.3
72.4379	17.6766	-388.589	11749.8
72.4379	17.6766	-388.534	11855.3
72.4379	17.6766	-388.491	11458.2
72.4379	17.6766	-388.488	11524.3
72.4379	17.6766	-388.43	11622.3
72.4379	17.6766	-388.463	11627.9
72.4379	17.6766	-388.723	11616.7
72.4379	17.6766	-389.289	11446.7
72.4379	17.6766	-389.505	11395.5
72.4379	17.6766	-389.568	11381.8
72.4379	17.6766	-389.592	11446
72.4379	17.6766	-389.629	11339.8
72.4379	17.6766	-389.596	11302.5
72.4379	17.6766	-389.612	11230.4
72.4379	17.6766	-389.464	11227.7
72.4379	17.6766	-389.422	11284.1
72.4379	17.6766	-389.434	11308.2
72.4379	17.6766	-389.375	11184.8
72.4379	17.6766	-389.399	11166.3
72.4379	17.6766	-389.275	11220.4
72.4379	17.6766	-389.208	11098.5
72.4379	17.6766	-389.15	11124.1
72.4379	17.6766	-389.085	11202.3
72.4379	17.6766	-389.099	11136.1
72.4379	17.6766	-389.01	11092.8
72.4379	17.6766	-388.935	11063
72.4379	17.6766	-388.925	10920.1
72.4379	17.6766	-388.899	10999.3
72.4379	17.6766	-388.886	11049.3
72.4379	17.6766	-388.833	10989.9
72.4379	17.6766	-388.795	10958.3
72.4379	17.6766	-388.724	10995.2
72.4379	17.6766	-388.757	10871.3
72.4379	17.6766	-388.699	10867.7
72.4379	17.6766	-388.666	10994.3
72.4379	17.6766	-388.642	10799.5
72.4379	17.6766	-388.534	10903.9
72.4379	17.6766	-388.525	10729.1
72.4379	17.6766	-388.453	10852.6
72.4379	17.6766	-388.435	10894
72.4379	17.6766	-388.455	10808.6
72.4379	17.6766	-388.39	10811.3
72.4379	17.6766	-388.355	10613.8
72.4379	17.6766	-388.205	10685.6
72.4379	17.6766	-388.243	10695.9
72.4379	17.6766	-388.158	10716.3
72.4379	17.6766	-388.184	10588.9
72.4379	17.6766	-388.176	10615.1
72.4379	17.6766	-388.131	10621.7
72.4379	17.6766	-388.023	10593.6
72.4379	17.6767	-388.094	10607.5
72.4379	17.6766	-388.117	10498.3
72.4379	17.6766	-388.153	10586.4
72.4379	17.6767	-388.217	10622.4
72.4379	17.6766	-388.263	10533.9
72.4379	17.6767	-388.33	10618
72.4379	17.6767	-388.332	10552.3
72.4379	17.6767	-388.289	10466.6
72.4379	17.6767	-388.357	10474.5
72.4379	17.6767	-388.371	10506.5
72.4379	17.6767	-388.316	10533.7
72.4379	17.6767	-388.372	10538.2
72.4379	17.6767	-388.336	10464.5
72.4379	17.6767	-388.293	10422.6
72.4379	17.6767	-388.288	10292.8
72.4379	17.6767	-388.261	10418.4
72.4379	17.6767	-388.215	10269
72.4379	17.6767	-388.199	10350.3
72.4379	17.6767	-388.095	10348.5
72.4379	17.6767	-388.086	10326.1
72.4379	17.6767	-388.038	10409.5
72.4379	17.6767	-388.038	10373.7
72.4379	17.6767	-387.914	10329.3
72.4379	17.6767	-387.819	10396.4
72.4379	17.6767	-387.814	10357.9
72.4379	17.6767	-387.741	10377.6
72.4379	17.6767	-387.695	10344.5
72.4379	17.6767	-387.658	10352.6
72.4379	17.6767	-387.66	10381.1
72.4379	17.6767	-387.668	10281.5
72.4379	17.6767	-387.644	10346
72.4379	17.6767	-387.62	10253.5
72.4379	17.6767	-387.546	10305
72.4379	17.6767	-387.578	10359.9
72.4379	17.6767	-387.665	10269.6
72.4379	17.6767	-387.773	10145.5
72.4379	17.6767	-387.843	10190
72.4379	17.6767	-387.873	10399.6
72.4379	17.6767	-388.015	10163.5
72.4379	17.6767	-388.094	10228.4
72.4379	17.6767	-388.075	10276.4
72.4379	17.6767	-388.181	10307
72.4379	17.6767	-388.14	10133.1
72.4379	17.6767	-388.258	10320.3
72.4379	17.6767	-388.305	10098.5
72.4379	17.6767	-388.275	10339
72.4379	17.6767	-388.317	10196.2
72.4379	17.6767	-388.467	10261.8
72.4379	17.6767	-388.549	10119.8
72.4379	17.6767	-388.648	10166.1
72.4379	17.6767	-388.868	10053.9
72.4379	17.6767	-389.162	10212.6
72.4379	17.6767	-389.497	10131.7
72.4379	17.6767	-389.634	10139.1
72.4379	17.6767	-389.717	10279.4
72.4379	17.6767	-389.891	10160
72.4379	17.6767	-390.078	10210.4
72.4379	17.6767	-390.184	10194.1
72.4379	17.6767	-390.362	10072.6
72.4379	17.6767	-390.433	10135.3
72.4379	17.6767	-390.426	10112.6
72.4379	17.6767	-390.57	10112.6
72.4379	17.6767	-390.666	10021.7
72.4379	17.6767	-390.742	10110.3
72.4379	17.6767	-390.752	10083.9
72.4379	17.6767	-390.597	10073.6
72.4379	17.6767	-390.647	10020.6
72.4379	17.6767	-390.676	10087
72.4379	17.6767	-390.661	10034.7
72.4379	17.6767	-390.675	10034.7
72.4379	17.6767	-390.662	9977.86
72.4379	17.6767	-390.697	10021.9
72.4379	17.6767	-390.67	10021.9
72.4379	17.6767	-390.724	10106.3
72.4379	17.6767	-390.726	10063.2
72.4379	17.6767	-390.68	10063.2
72.4379	17.6767	-390.587	9875.03
72.4379	17.6767	-390.677	9891.31
72.4379	17.6767	-390.721	10011.3
72.4379	17.6767	-390.724	9926.91
72.4379	17.6767	-390.633	9974.71
72.4379	17.6767	-390.557	9956.59
72.4379	17.6767	-390.262	9951.68
72.4379	17.6767	-390.172	9925.57
72.4379	17.6767	-390.076	9939.74
72.4379	17.6767	-390.041	9861.56
72.4379	17.6767	-389.84	9984.94
72.4379	17.6767	-389.76	9800.06
72.4379	17.6767	-389.557	9840.37
72.4379	17.6767	-389.523	9904.09
72.4379	17.6767	-389.476	9919.26
72.4379	17.6767	-389.398	9930.35
72.4379	17.6767	-389.282	9865.42
72.4379	17.6767	-389.157	9825.85
72.4379	17.6767	-389.055	9813.9
72.4379	17.6767	-388.927	9856.77
72.4379	17.6767	-388.863	9850.22
72.4379	17.6767	-388.754	9801.25
72.4379	17.6767	-388.672	9831.82
72.4379	17.6767	-388.566	9949.07
72.4379	17.6767	-388.416	9748.59
72.4379	17.6767	-388.332	9841.56
72.4379	17.6767	-388.287	9809.38
72.4379	17.6767	-388.176	9820.27
72.4379	17.6767	-388.061	9843.11
72.4379	17.6767	-387.986	9767.82
72.4379	17.6767	-387.758	9858.13
72.4379	17.6767	-387.809	9790.85
72.4379	17.6767	-387.819	9812.09
72.4379	17.6767	-387.992	9759.83
72.4379	17.6767	-388.089	9679.8
72.4379	17.6767	-388.251	9743.87
72.4379	17.6767	-388.328	9676.03
72.4379	17.6767	-388.412	9672.97
72.4379	17.6767	-388.495	9740.08
72.4379	17.6767	-388.518	9690.33
72.4379	17.6767	-388.587	9804.52
72.4379	17.6767	-388.641	9752.13
72.4379	17.6767	-388.654	9780.89
72.4379	17.6767	-388.702	9719
72.4379	17.6767	-388.674	9704.58
72.4379	17.6767	-388.745	9729.9
72.4379	17.6767	-388.741	9709.99
72.4379	17.6767	-388.798	9672.7
72.4379	17.6767	-388.757	9577.52
72.4379	17.6767	-388.811	9680.1
72.4379	17.6767	-388.781	9719.93
72.4379	17.6767	-388.817	9694.41
72.4379	17.6767	-388.802	9576.17
72.4379	17.6767	-388.77	9729.52
72.4379	17.6768	-388.734	9613.43
72.4379	17.6767	-388.65	9658.79
72.4379	17.6767	-388.699	9638.91
72.4379	17.6768	-388.635	9672.18
72.4379	17.6767	-388.651	9599.76
72.4379	17.6767	-388.666	9652.13
72.4379	17.6767	-388.629	9643.14
72.4379	17.6767	-388.627	9641.64
72.4379	17.6767	-388.609	9592.52
72.4379	17.6767	-388.624	9654.73
72.4379	17.6767	-388.585	9525.18
72.4379	17.6767	-388.537	9583.39
72.4379	17.6767	-388.638	9517.81
72.4379	17.6768	-388.586	9586.42
72.4379	17.6767	-388.573	9580.27
72.4379	17.6768	-388.615	9690.02
72.4379	17.6768	-388.564	9454.33
72.4379	17.6767	-388.531	9510.54
72.4379	17.6767	-388.561	9611.58
72.4379	17.6768	-388.465	9560.95
72.4379	17.6768	-388.373	9578.77
72.4379	17.6768	-388.175	9516.07
72.4379	17.6768	-387.889	9457.34
72.4379	17.6768	-387.668	9543.44
72.4379	17.6768	-387.527	9444.47
72.4379	17.6768	-387.345	9564.55
72.4379	17.6768	-387.257	9520
72.4379	17.6768	-387.181	9465.57
72.4379	17.6768	-387.101	9455.4
72.4379	17.6768	-386.995	9435.27
72.4379	17.6768	-386.881	9394.37
72.4379	17.6768	-386.794	9499.42
72.4379	17.6768	-386.747	9457.89
72.4379	17.6768	-386.723	9513.95
72.4379	17.6768	-386.727	9563.59
72.4379	17.6767	-386.794	9385.77
72.4379	17.6767	-386.852	9397.5
72.4379	17.6767	-386.949	9475.14
72.4379	17.6767	-387.068	9415.66
72.4379	17.6767	-387.128	9398.12
72.4379	17.6767	-387.219	9394.06
72.4379	17.6767	-387.286	9449.91
72.4379	17.6767	-387.296	9362.35
72.4379	17.6767	-387.287	9462.06
72.4379	17.6767	-387.286	9386.16
72.4379	17.6767	-387.345	9340.23
72.4379	17.6767	-387.35	9451.8
72.4379	17.6767	-387.362	9342.75
72.4379	17.6767	-387.375	9397.68
72.4379	17.6767	-387.448	9276.27
72.4379	17.6767	-387.394	9476.07
72.4379	17.6767	-387.39	9329.95
72.4379	17.6767	-387.35	9559.51
72.4379	17.6767	-387.359	9282.71
72.4379	17.6767	-387.555	9302.13
72.4379	17.6767	-387.665	9375.58
72.4379	17.6767	-387.859	9288.25
72.4379	17.6767	-387.996	9315.57
72.4379	17.6767	-388.115	9358.8
72.4379	17.6767	-388.246	9306.54
72.4379	17.6767	-388.387	9371.94
72.4379	17.6767	-388.453	9339.19
72.4379	17.6767	-388.409	9362.02
72.4379	17.6767	-388.415	9391.55
72.4379	17.6767	-388.517	9169.31
72.4379	17.6767	-388.58	9365.68
72.4379	17.6767	-388.66	9208.44
72.4379	17.6767	-388.744	9294.75
72.4379	17.6767	-388.762	9297.01
72.4379	17.6767	-388.844	9265.23
72.4379	17.6767	-388.825	9249.71
72.4379	17.6767	-388.935	9280.45
72.4379	17.6767	-388.994	9274.8
72.4379	17.6767	-388.919	9329.93
72.4379	17.6767	-388.941	9196.25
72.4379	17.6767	-388.988	9234.83
72.4379	17.6767	-389.048	9231.11
72.4379	17.6767	-389.079	9274.49
72.4379	17.6767	-389.027	9190.93
72.4379	17.6767	-388.98	9222.2
72.4379	17.6767	-388.912	9165.9
72.4379	17.6767	-388.69	9252.03
72.4379	17.6767	-388.587	9176.48
72.4379	17.6767	-388.422	9138.54
72.4379	17.6767	-388.244	9216.77
72.4379	17.6767	-388.141	9228.56
72.4379	17.6767	-388.108	9115.91
72.4379	17.6767	-387.874	9242.74
72.4379	17.6767	-387.788	9256.42
72.4379	17.6767	-387.651	9156.52
72.4379	17.6767	-387.502	9168.2
72.4379	17.6767	-387.348	9089.47
72.4379	17.6767	-387.339	9089.47
72.4379	17.6767	-387.251	9193.28
72.4379	17.6767	-387.12	9131.06
72.4379	17.6767	-387.022	9120.05
72.4379	17.6767	-386.868	9129.67
72.4379	17.6767	-386.759	9089.49
72.4379	17.6767	-386.781	9228
72.4379	17.6767	-386.699	9162.95
72.4379	17.6767	-386.711	9140.89
72.4379	17.6767	-386.653	9215.25
72.4379	17.6767	-386.588	9190.99
72.4379	17.6767	-386.542	9166.97
72.4379	17.6767	-386.549	9149.45
72.4379	17.6767	-386.493	9192.88
72.4379	17.6767	-386.431	9168.1
72.4379	17.6767	-386.31	9153.37
72.4379	17.6766	-386.368	9090.22
72.4379	17.6766	-386.305	9100.1
72.4379	17.6766	-386.203	9129.34
72.4379	17.6766	-386.199	9152.43
72.4379	17.6766	-386.017	9147.78
72.4379	17.6766	-385.982	9128.78
72.4379	17.6766	-385.732	9114.29
72.4379	17.6766	-385.668	9236.21
72.4379	17.6766	-385.576	9076.72
72.4379	17.6766	-385.344	9062.64
72.4379	17.6766	-385.216	9049.53
72.4379	17.6766	-385.002	9112.67
72.4379	17.6766	-384.772	9069.06
72.4379	17.6766	-384.651	9073.52
72.4379	17.6766	-384.517	9178.71
72.4379	17.6766	-384.417	9213.52
72.4379	17.6766	-384.374	9073.7
72.4379	17.6766	-384.219	9165.52
72.4379	17.6765	-384.229	9236.47
72.4379	17.6765	-383.979	9107.5
72.4379	17.6765	-383.989	9110.29
72.4379	17.6765	-383.946	9120.58
72.4379	17.6765	-383.89	9081.71
72.4379	17.6765	-383.866	9159.62
72.4379	17.6765	-383.771	9066.27
72.4379	17.6765	-383.767	9135.9
72.4379	17.6765	-383.686	9062.21
72.4379	17.6765	-383.575	9043.54
72.4379	17.6765	-383.585	9033.15
72.4379	17.6765	-383.553	9035.39
72.4379	17.6765	-383.464	9088.96
72.4379	17.6765	-383.438	9166.74
72.4379	17.6765	-383.374	9064.23
72.4379	17.6765	-383.392	9108.32
72.4379	17.6765	-383.248	9042.06
72.4379	17.6765	-383.27	9066.37
72.4379	17.6765	-383.177	9021.76
72.4379	17.6765	-383.267	9063.57
72.4379	17.6765	-383.391	9005.73
72.4379	17.6765	-383.359	9088.92
72.4379	17.6765	-383.454	9030.58
72.4379	17.6765	-383.471	9051.21
72.4379	17.6765	-383.424	8997.89
72.4379	17.6765	-383.452	9008.03
72.4379	17.6765	-383.524	9089.11
72.4379	17.6765	-383.522	9072.92
72.4379	17.6765	-383.526	8989.24
72.4379	17.6765	-383.545	8990.24
72.4379	17.6765	-383.48	9070.68
72.4379	17.6765	-383.453	9061.38
72.4379	17.6765	-383.528	9065.07
72.4379	17.6765	-383.452	9126.44
72.4379	17.6765	-383.5	9052.03
72.4379	17.6765	-383.49	9047.55
72.4379	17.6765	-383.418	9034.8
72.4379	17.6765	-383.357	9076.67
72.4379	17.6765	-383.378	9020.32
72.4379	17.6765	-383.219	8983.64
72.4379	17.6765	-383.162	8977.59
72.4379	17.6765	-382.991	9077.1
72.4379	17.6765	-382.858	9070.52
72.4379	17.6765	-382.555	9048.92
72.4379	17.6765	-382.457	9077.48
72.4379	17.6765	-382.374	9037.08
72.4379	17.6765	-382.237	9163.5
72.4379	17.6765	-382.031	9060.22
72.4379	17.6765	-381.736	9012.2
72.4379	17.6765	-381.577	9011.02
72.4379	17.6765	-381.501	9070.81
72.4379	17.6765	-381.407	9102.06
72.4379	17.6765	-381.273	9048.26
72.438	17.6765	-381.081	8963.76
72.438	17.6764	-380.893	9048.39
72.438	17.6764	-380.826	9125.32
72.438	17.6764	-380.734	9112
72.438	17.6764	-380.689	9057.14
72.438	17.6764	-380.532	9040.93
72.438	17.6764	-380.389	9014.88
72.438	17.6764	-380.343	9010.05
72.438	17.6764	-380.216	9052.76
72.438	17.6764	-380.17	9062.53
72.438	17.6764	-380.183	9081.62
72.438	17.6764	-380.135	9047.27
72.438	17.6764	-380.029	9014.01
72.438	17.6764	-379.944	9057.84
72.438	17.6764	-379.866	9007.18
72.438	17.6764	-379.775	9049.6
72.438	17.6763	-379.828	9100.66
72.438	17.6763	-379.818	9095.12
72.438	17.6763	-379.728	9154.38
72.438	17.6763	-379.573	9043.54
72.438	17.6763	-379.344	9140.57
72.438	17.6763	-379.355	9122.14
72.438	17.6763	-379.244	9129.42
72.438	17.6763	-379.28	9027.81
72.438	17.6763	-379.385	9123.7
72.438	17.6763	-379.678	9065.51
72.438	17.6763	-379.754	9125.52
72.438	17.6763	-379.696	9143.81
72.438	17.6763	-379.831	8950.72
72.438	17.6763	-379.999	9148.64
72.438	17.6763	-380.267	9151.64
72.438	17.6763	-380.359	9131.11
72.438	17.6763	-380.504	9159.63
72.438	17.6763	-380.568	9159.87
72.438	17.6763	-380.613	9053.36
72.438	17.6763	-380.682	9081.47
72.438	17.6763	-380.794	9115.15
72.438	17.6763	-380.839	9117.56
72.438	17.6763	-380.957	9089.9
72.438	17.6763	-380.989	9199.65
72.438	17.6763	-380.972	9133.31
72.438	17.6763	-381.062	9110.11
72.438	17.6763	-381.142	9142.47
72.438	17.6763	-381.12	9162.69
72.438	17.6763	-381.296	9087.92
72.438	17.6763	-381.304	9174.75
72.438	17.6763	-381.43	9269.31
72.438	17.6763	-381.517	9152.58
72.438	17.6763	-381.623	9185.6
72.438	17.6763	-381.671	9203.71
72.438	17.6763	-381.812	9245.07
72.438	17.6763	-381.897	9178.29
72.438	17.6763	-381.931	9181.11
72.438	17.6763	-381.931	9104.24
72.438	17.6763	-381.865	9156.19
72.438	17.6763	-381.831	9238.22
72.438	17.6763	-381.979	9313.65
72.438	17.6762	-381.961	9265.4
72.438	17.6762	-381.962	9314.89
72.438	17.6762	-381.977	9286.27
72.438	17.6762	-381.93	9186.22
72.438	17.6762	-381.938	9227.2
72.438	17.6763	-381.91	9272.67
72.438	17.6763	-381.93	9232.61
72.438	17.6763	-381.805	9137
72.438	17.6763	-381.774	9249.96
72.438	17.6763	-381.754	9187.43
72.438	17.6763	-381.715	9274.87
72.4381	17.6763	-381.612	9344.09
72.4381	17.6763	-381.64	9257.41
72.4381	17.6763	-381.533	9307.4
72.4381	17.6763	-381.543	9293.29
72.4381	17.6763	-381.498	9383.86
72.4381	17.6763	-381.455	9288.35
72.4381	17.6763	-381.414	9270.62
72.4381	17.6763	-381.442	9383.13
72.4381	17.6763	-381.352	9283.34
72.4381	17.6763	-381.265	9378.67
72.4381	17.6763	-381.212	9398.9
72.4381	17.6763	-381.154	9355.33
72.4381	17.6763	-381.046	9420.09
72.4381	17.6763	-381.029	9391.34
72.4381	17.6763	-381.004	9321.04
72.4381	17.6763	-380.955	9409.52
72.4381	17.6762	-380.918	9406.26
72.4381	17.6762	-380.855	9438.94
72.4381	17.6762	-380.757	9399.83
72.4381	17.6762	-380.801	9437.12
72.4381	17.6762	-380.789	9390.79
72.4381	17.6762	-380.823	9468.03
72.4381	17.6762	-380.873	9497.66
72.4381	17.6762	-381.014	9465.93
72.4381	17.6762	-381.174	9438.79
72.4381	17.6762	-381.169	9552.17
72.4381	17.6762	-381.197	9433.97
72.4381	17.6762	-381.125	9532.6
72.4381	17.6762	-381.087	9592.79
72.4381	17.6762	-381.11	9564.21
72.4381	17.6762	-381.173	9451.97
72.4381	17.6762	-381.178	9656.11
72.4381	17.6762	-381.196	9654.54
72.4381	17.6762	-381.368	9454.29
72.4381	17.6762	-381.503	9530.4
72.4381	17.6762	-381.576	9714.8
72.4381	17.6762	-381.478	9604.13
72.4381	17.6762	-381.43	9649.91
72.4381	17.6761	-381.416	9669.8
72.4381	17.6761	-381.344	9603.64
72.4381	17.6761	-381.362	9709.95
72.4381	17.6761	-381.441	9702.15
72.4381	17.6761	-381.239	9682.77
72.4381	17.6761	-381.201	9715.36
72.4381	17.6761	-381.228	9664.45
72.4381	17.6761	-381.219	9726.23
72.4381	17.6761	-381.132	9753.25
72.4381	17.6761	-381.039	9636.97
72.4381	17.6761	-380.926	9702.16
72.4381	17.6761	-381.032	9759.28
72.4381	17.6761	-381.062	9693.55
72.4381	17.6761	-381.201	9758.57
72.4381	17.6761	-381.337	9748.24
72.4381	17.6761	-381.531	9908.77
72.4381	17.6761	-381.896	9872.85
72.4381	17.6761	-382.005	9947.25
72.4381	17.6761	-382.085	9954.89
72.4381	17.6761	-382.163	9798.86
72.4381	17.6761	-382.161	9799.47
72.4381	17.6761	-382.267	9830.81
72.4381	17.6761	-382.453	9902.94
72.4381	17.6761	-382.48	9841.77
72.4381	17.6761	-382.555	9752.95
72.4381	17.6761	-382.55	9930.6
72.4381	17.6761	-382.559	9892.28
72.4381	17.6761	-382.493	9939.94
72.4381	17.6761	-382.348	9842.88
72.4381	17.6761	-382.323	9955.29
72.4381	17.6761	-382.187	9860.86
72.4381	17.6761	-382.114	9928.23
72.4381	17.6761	-382.113	10005.7
72.4381	17.6761	-382.1	9949.12
72.4381	17.6761	-382.223	10043.9
72.4381	17.6761	-382.243	10093.5
72.4381	17.6761	-382.194	10058
72.4381	17.6761	-382.246	10021.9
72.4381	17.6761	-382.2	10052.3
72.4381	17.6761	-382.325	10018.3
72.4381	17.6761	-382.466	10061.9
72.4381	17.6761	-382.503	10140.9
72.4381	17.6761	-382.502	10020.1
72.4381	17.6761	-382.509	10188.2
72.4381	17.6761	-382.469	9968.9
72.4381	17.6761	-382.349	10039
72.4381	17.6761	-382.273	10045.5
72.4381	17.6761	-382.241	10127
72.4381	17.6761	-382.135	10151
72.4381	17.6761	-382.07	10200.3
72.4381	17.6761	-381.918	10151
72.4381	17.6761	-381.644	10249.1
72.4381	17.6761	-381.555	10229.4
72.4381	17.6761	-381.487	10199.1
72.4381	17.6761	-381.336	10186.9
72.4381	17.6761	-381.255	10169.5
72.4381	17.6761	-381.16	10220.6
72.4381	17.6761	-381.079	10149.2
72.4381	17.6761	-381.136	10279.2
72.4381	17.6761	-381.137	10255
72.4381	17.6761	-381.145	10257.7
72.438	17.6761	-381.111	10133.8
72.438	17.6761	-380.998	10328
72.438	17.6761	-380.945	10351.8
72.438	17.6761	-380.912	10265.1
72.438	17.6761	-380.892	10349
72.438	17.6761	-380.793	10291.9
72.438	17.6761	-380.772	10291.9
72.438	17.6761	-380.825	10189.1
72.438	17.6761	-380.838	10333.2
72.438	17.6761	-380.968	10338.4
72.438	17.6761	-381.054	10386
72.438	17.6761	-381.067	10375.1
72.438	17.6762	-381.13	10309.1
72.438	17.6762	-381.092	10304.7
72.438	17.6762	-381.121	10435.1
72.438	17.6762	-381.126	10453.1
72.438	17.6762	-381.117	10363.4
72.438	17.6762	-381.1	10331
72.438	17.6762	-381.131	10437.7
72.438	17.6762	-381.097	10417.7
72.438	17.6762	-381.063	10385.7
72.438	17.6762	-381.046	10402.2
72.438	17.6762	-380.982	10379.3
72.438	17.6762	-381.038	10395.9
72.438	17.6762	-381.036	10526.2
72.438	17.6762	-380.999	10464.2
72.438	17.6763	-380.991	10423.6
72.438	17.6763	-380.883	10378.7
72.438	17.6763	-380.876	10412.7
72.438	17.6763	-380.915	10325.4
72.438	17.6763	-380.819	10355.5
72.438	17.6763	-380.801	10359.9
72.438	17.6763	-380.773	10508.1
72.4381	17.6763	-380.714	10484.1
72.4381	17.6763	-380.698	10452.3
72.4381	17.6763	-380.636	10482.6
72.4381	17.6763	-380.543	10431.7
72.4381	17.6763	-380.523	10397.9
72.4381	17.6763	-380.523	10498.5
72.4381	17.6763	-380.449	10503.5
72.4381	17.6763	-380.409	10509
72.4381	17.6763	-380.329	10517.9
72.4381	17.6763	-380.332	10486
72.4381	17.6763	-380.288	10411.4
72.4381	17.6763	-380.185	10398.4
72.4381	17.6762	-380.141	10497.5
72.4381	17.6762	-380.093	10451.1
72.4381	17.6762	-380.092	10451.1
72.4381	17.6762	-380.064	10337.7
72.4381	17.6762	-380.016	10477.6
72.4381	17.6762	-380.039	10539.3
72.4381	17.6762	-380.039	10473
72.4381	17.6762	-379.986	10452.4
72.4381	17.6762	-379.987	10530.1
72.4381	17.6762	-379.958	10391.6
72.4381	17.6762	-379.923	10546.7
72.4381	17.6762	-379.93	10416.7
72.4381	17.6762	-379.896	10502.2
72.4381	17.6762	-379.899	10389.3
72.4381	17.6762	-379.924	10432.6
72.4381	17.6762	-379.879	10376.9
72.4381	17.6761	-379.981	10499.7
72.4381	17.6761	-380.178	10455.1
72.4381	17.6761	-380.342	10464
72.4381	17.6761	-380.498	10412.4
72.4381	17.6761	-380.628	10449.6
72.4381	17.6761	-380.706	10422
72.4381	17.6761	-381.034	10437.5
72.4381	17.6761	-381.357	10280.8
72.4381	17.6761	-381.581	10350.9
72.4381	17.6761	-381.664	10434.8
72.4381	17.6761	-381.704	10360.8
72.4381	17.6761	-381.814	10443.8
72.4381	17.6761	-382.031	10386.9
72.4381	17.6761	-382.203	10357.7
72.4381	17.6761	-382.224	10360.3
72.4381	17.6761	-382.293	10312.7
72.4381	17.6761	-382.315	10408.1
72.4381	17.6761	-382.338	10387.7
72.4381	17.6761	-382.413	10357.5
72.4381	17.6761	-382.432	10282.2
72.4381	17.6761	-382.444	10394.5
72.4381	17.676	-382.513	10426.3
72.4381	17.676	-382.535	10314
72.4381	17.676	-382.569	10301.8
72.4381	17.676	-382.575	10262.3
72.4381	17.676	-382.681	10252.2
72.4381	17.676	-382.757	10331
72.4381	17.676	-382.761	10251.6
72.4381	17.676	-382.741	10272.4
72.4381	17.676	-382.81	10328.5
72.4381	17.676	-382.829	10218.9
72.4381	17.676	-382.756	10254.1
72.4381	17.676	-382.728	10295.4
72.4381	17.676	-382.814	10346.9
72.4381	17.676	-382.807	10126.1
72.4381	17.676	-382.766	10342.8
72.4381	17.6761	-382.873	10260.1
72.4381	17.6761	-382.825	10224.5
72.438	17.6761	-382.902	10133.3
72.438	17.6761	-382.875	10154.5
72.438	17.6761	-382.903	10257.3
72.438	17.6761	-382.862	10208.8
72.438	17.6761	-382.813	10227.3
72.438	17.6761	-382.763	10169.7
72.438	17.6761	-382.554	10096.5
72.438	17.6761	-382.51	10238.3
72.438	17.6761	-382.443	10121.4
72.438	17.6761	-382.371	10158.6
72.438	17.6761	-382.341	10128.3
72.438	17.6761	-382.209	10178.2
72.438	17.6761	-382.172	10201.6
72.438	17.6761	-382.164	10074.4
72.438	17.6761	-382.111	10009.6
72.438	17.6761	-382.06	10106
72.438	17.6762	-382.032	10079.4
72.438	17.6762	-381.942	10089.7
72.438	17.6762	-382.008	10119.2
72.438	17.6762	-382.095	10101.8
72.438	17.6762	-382.074	10121.6
72.438	17.6762	-382.21	10096.9
72.438	17.6762	-382.259	10098.3
72.438	17.6762	-382.415	10027.2
72.438	17.6762	-382.507	10015.1
72.438	17.6762	-382.56	10154.9
72.438	17.6762	-382.557	10007.7
72.438	17.6762	-382.572	10032.3
72.438	17.6762	-382.49	10114.6
72.438	17.6762	-382.521	9933.17
72.438	17.6762	-382.521	9994.28
72.438	17.6762	-382.425	9924.02
72.4381	17.6763	-382.418	9959.52
72.4381	17.6763	-382.42	9899.23
72.4381	17.6763	-382.399	9899.66
72.4381	17.6763	-382.335	9966.1
72.4381	17.6763	-382.257	9961.74
72.4381	17.6763	-382.308	9946.81
72.4381	17.6763	-382.257	9966.77
72.4381	17.6763	-382.267	9864.53
72.4381	17.6763	-382.241	9925.28
72.4381	17.6763	-382.185	9924.21
72.4381	17.6763	-382.094	9723.42
72.4381	17.6763	-382.155	9796.66
72.4381	17.6763	-382.208	9845.11
72.4381	17.6763	-382.18	9838.93
72.4381	17.6763	-382.151	9801.29
72.4381	17.6763	-382.167	9792.47
72.4381	17.6763	-382.289	9855.97
72.438	17.6762	-382.292	9794.8
72.438	17.6763	-382.243	9878.52
72.438	17.6763	-382.304	9796.7
72.438	17.6762	-382.264	9889.01
72.438	17.6762	-382.249	9906.31
72.438	17.6762	-382.2	9809.65
72.438	17.6762	-382.097	9779.31
72.438	17.6762	-382.074	9817.25
72.438	17.6762	-381.997	9837.86
72.438	17.6762	-381.867	9713.53
72.438	17.6762	-381.794	9736.98
72.438	17.6762	-381.772	9757.3
72.438	17.6762	-381.623	9766.05
72.438	17.6762	-381.575	9765.78
72.438	17.6762	-381.45	9815.26
72.438	17.6762	-381.377	9836.92
72.438	17.6762	-381.312	9717.68
72.438	17.6762	-381.203	9679.91
72.438	17.6762	-381.088	9753.86
72.438	17.6762	-381.014	9717.67
72.438	17.6762	-380.915	9695.77
72.438	17.6762	-380.858	9571.65
72.438	17.6762	-380.884	9673.2
72.438	17.6762	-380.794	9746.19
72.438	17.6762	-380.893	9597.02
72.438	17.6762	-380.931	9638.89
72.438	17.6762	-380.935	9685.93
72.438	17.6762	-381.003	9622.87
72.438	17.6762	-381.089	9583.84
72.438	17.6762	-381.209	9620.93
72.438	17.6762	-381.388	9586.48
72.438	17.6762	-381.453	9508.78
72.438	17.6762	-381.452	9667.58
72.438	17.6762	-381.409	9591.16
72.438	17.6762	-381.483	9520.16
72.438	17.6761	-381.531	9552.32
72.438	17.6761	-381.471	9578.79
72.438	17.6761	-381.516	9519.7
72.438	17.6761	-381.546	9538.35
72.438	17.6761	-381.525	9496.23
72.438	17.6761	-381.503	9552.66
72.438	17.6761	-381.507	9503.91
72.438	17.6761	-381.465	9384.67
72.438	17.6761	-381.408	9346.4
72.438	17.6761	-381.343	9436.26
72.438	17.6761	-381.382	9410.39
72.438	17.6761	-381.329	9388.79
72.438	17.6761	-381.187	9350.61
72.438	17.6761	-381.128	9300.93
72.438	17.6761	-381.195	9429.43
72.438	17.6761	-381.109	9373.1
72.438	17.6761	-381.128	9340.52
72.438	17.6761	-381.077	9365.13
72.4381	17.6761	-380.931	9466.41
72.4381	17.6761	-380.942	9385.5
72.4381	17.6761	-380.836	9321.77
72.4381	17.6761	-380.825	9303.91
72.4381	17.6761	-380.715	9347.27
72.4381	17.6761	-380.67	9263.56
72.4381	17.6761	-380.555	9281.01
72.4381	17.6761	-380.534	9246.12
72.4381	17.6761	-380.452	9234.08
72.4381	17.6761	-380.347	9165.52
72.4381	17.6761	-380.336	9196.5
72.4381	17.6761	-380.274	9254.47
72.4381	17.6761	-380.202	9231.99
72.4381	17.6761	-380.095	9168.25
72.4381	17.6761	-380.064	9066.56
72.4381	17.6761	-379.976	9208.39
72.4381	17.6761	-379.997	9193.45
72.4381	17.6761	-379.964	9170.6
72.4381	17.6761	-379.841	9149.76
72.4381	17.6761	-379.9	9151.08
72.4381	17.6762	-379.891	9164.09
72.4381	17.6762	-379.99	9101.66
72.4381	17.6762	-380.066	9163.49
72.4381	17.6762	-380.156	9090.62
72.4381	17.6762	-380.266	9095.95
72.4381	17.6762	-380.347	9061.5
72.4381	17.6762	-380.414	9071.48
72.4381	17.6762	-380.438	9010.52
72.4381	17.6762	-380.454	9025.6
72.4381	17.6762	-380.553	9069.33
72.4381	17.6762	-380.708	8929.77
72.4381	17.6762	-380.743	8983.84
72.4381	17.6762	-380.807	9074.59
72.4381	17.6762	-380.834	9004.11
72.4381	17.6762	-380.809	8913.46
72.4381	17.6762	-380.894	8952.23
72.4381	17.6762	-380.853	8965.19
72.4381	17.6762	-380.989	8869.82
72.4381	17.6762	-380.962	8817.86
72.4381	17.6762	-380.916	8834.31
72.4381	17.6762	-380.982	8823.24
72.4381	17.6762	-380.945	8837.1
72.4381	17.6762	-380.948	8832.26
72.4381	17.6762	-380.956	8888.22
72.4381	17.6762	-380.982	8855.86
72.4381	17.6762	-380.916	8778.82
72.4381	17.6763	-380.983	8896.13
72.4381	17.6763	-380.897	8797.62
72.4381	17.6763	-380.881	8761.42
72.4381	17.6763	-380.697	8790.83
72.4381	17.6763	-380.698	8760.88
72.4381	17.6763	-380.72	8770.37
72.4381	17.6762	-380.764	8746.73
72.4381	17.6762	-380.69	8731.07
72.4381	17.6762	-380.736	8739.32
72.4381	17.6762	-380.778	8774.89
72.4381	17.6762	-380.727	8641.78
72.4381	17.6762	-380.808	8717.77
72.4381	17.6762	-380.761	8748.58
72.4381	17.6762	-380.841	8679.87
72.4381	17.6762	-380.944	8732.13
72.4381	17.6761	-380.981	8669.46
72.4381	17.6761	-381.319	8756.45
72.4381	17.6761	-381.335	8658.55
72.4381	17.6761	-381.467	8642.08
72.4381	17.6761	-381.532	8511.14
72.4381	17.6761	-381.602	8569.08
72.4381	17.6761	-381.627	8551.35
72.4381	17.6761	-381.636	8580.29
72.4381	17.6761	-381.627	8638.7
72.4381	17.6761	-381.642	8525.73
72.4381	17.6761	-381.616	8636.35
72.4381	17.6761	-381.531	8527.84
72.4381	17.6761	-381.53	8525.24
72.4381	17.6761	-381.451	8588.74
72.4381	17.6761	-381.359	8491.88
72.4381	17.6761	-381.209	8519.77
72.4381	17.6761	-381.146	8401.78
72.4381	17.6761	-381.07	8592.5
72.4381	17.6761	-380.962	8454.05
72.4381	17.6761	-380.932	8473.76
72.4381	17.6761	-380.82	8515.41
72.4381	17.6761	-380.729	8502.86
72.4381	17.6761	-380.627	8434.95
72.4381	17.6761	-380.524	8442.49
72.4381	17.6761	-380.445	8510.79
72.4381	17.6761	-380.392	8375.77
72.4381	17.6761	-380.274	8456.25
72.4381	17.6761	-380.293	8391.82
72.4381	17.6761	-380.225	8444.27
72.4381	17.6761	-380.254	8363.52
72.4381	17.6761	-380.33	8322.1
72.4381	17.6761	-380.538	8395.24
72.4381	17.6761	-380.612	8473.18
72.4381	17.6761	-380.849	8339.02
72.4381	17.6761	-380.965	8362.1
72.4381	17.6761	-381.231	8337.12
72.4381	17.6761	-381.453	8302.04
72.4381	17.6761	-381.624	8345.09
72.4381	17.6761	-381.794	8335.63
72.4381	17.6761	-381.909	8221.95
72.4381	17.6761	-381.996	8276.62
72.4381	17.6761	-382.075	8244.01
72.4381	17.6761	-382.113	8298.83
72.4381	17.6761	-382.171	8296.15
72.4381	17.6761	-382.213	8231.65
72.4381	17.6761	-382.192	8260.29
72.4381	17.6761	-382.112	8319.89
72.4381	17.6761	-382.041	8169.73
72.4381	17.6761	-381.943	8227.47
72.4381	17.6761	-381.84	8226.83
72.4381	17.6761	-381.83	8185.33
72.4381	17.6761	-381.795	8216.39
72.4381	17.6761	-381.722	8202.46
72.4381	17.6761	-381.662	8263.99
72.4381	17.6761	-381.67	8241.36
72.4381	17.6761	-381.664	8224.72
72.4381	17.6761	-381.612	8161.39
72.4381	17.6761	-381.732	8147.36
72.4381	17.6761	-381.86	8180.83
72.4381	17.6761	-382.089	8174.24
72.4381	17.6761	-382.247	8210.58
72.4381	17.6761	-382.657	8118.39
72.4381	17.6761	-382.794	8086.19
72.4381	17.6761	-382.814	8125.03
72.4381	17.6761	-382.876	8145.25
72.4381	17.6761	-382.941	8085.76
72.4381	17.676	-383.095	8083.08
72.4381	17.676	-383.387	8099.45
72.4381	17.676	-383.504	8111.45
72.4381	17.676	-383.854	8127.21
72.4381	17.676	-383.962	8050.35
72.4381	17.676	-383.846	8085.1
72.4381	17.676	-383.82	8077.47
72.4381	17.676	-383.652	7963.65
72.4381	17.676	-383.672	7968.7
72.4381	17.676	-383.629	7956.56
72.4381	17.6759	-383.589	8052.11
72.4381	17.6759	-383.669	7928.37
72.4381	17.6759	-383.629	7970.2
72.4381	17.6759	-383.813	7993.73
72.4381	17.6759	-384.102	7975.37
72.4381	17.6759	-384.294	7934.53
72.4381	17.6759	-384.61	7942.08
72.4381	17.6759	-385.043	7904.07
72.4381	17.6759	-385.257	7951.89
72.4381	17.6759	-385.536	7939.15
72.4381	17.6759	-385.634	7898.33
72.4381	17.6759	-385.7	7910.59
72.4381	17.6759	-385.703	7940.98
72.4381	17.6758	-385.831	7954.65
72.4381	17.6758	-385.933	7931.39
72.438	17.6758	-385.853	7848.9
72.438	17.6758	-385.871	7821.83
72.438	17.6758	-385.734	7858.59
72.438	17.6758	-385.684	7865.17
72.438	17.6758	-385.594	7850.99
72.438	17.6758	-385.522	7861.73
72.438	17.6758	-385.751	7873.62
72.438	17.6758	-385.842	7837.56
72.438	17.6758	-386.003	7826.45
72.438	17.6758	-386.135	7882.01
72.438	17.6758	-386.328	7849.54
72.438	17.6758	-386.671	7824.8
72.438	17.6758	-386.923	7870.15
72.438	17.6758	-387.371	7831.69
72.438	17.6758	-387.668	7851.14
72.438	17.6758	-387.9	7772.66
72.438	17.6758	-388.244	7748.88
72.438	17.6758	-388.534	7806.42
72.438	17.6758	-389.022	7779.13
72.438	17.6758	-389.16	7758.46
72.438	17.6758	-389.282	7751.11
72.438	17.6758	-389.484	7646.13
72.438	17.6758	-389.598	7674.43
72.438	17.6758	-389.493	7795.05
72.438	17.6758	-389.555	7760.78
72.438	17.6758	-389.66	7775.88
72.438	17.6757	-389.762	7729.33
72.438	17.6757	-389.781	7681.51
72.438	17.6757	-389.811	7696.25
72.438	17.6757	-389.816	7695.78
72.438	17.6757	-389.658	7687.63
72.438	17.6757	-389.739	7721.18
72.438	17.6757	-389.801	7692.23
72.438	17.6757	-389.949	7667.72
72.438	17.6757	-389.902	7677.19
72.438	17.6757	-390.006	7678.56
72.438	17.6756	-389.969	7707.79
72.438	17.6756	-389.938	7715.61
72.438	17.6756	-389.752	7721.6
72.438	17.6756	-389.814	7703.4
72.438	17.6756	-389.849	7637.66
72.438	17.6756	-389.775	7660.55
72.438	17.6756	-389.566	7628.62
72.438	17.6756	-389.315	7595.41
72.438	17.6756	-389.136	7656.65
72.438	17.6756	-388.995	7585.7
72.438	17.6756	-388.724	7609.25
72.438	17.6756	-388.554	7715.91
72.438	17.6756	-388.366	7603.96
72.438	17.6756	-388.338	7638.42
72.438	17.6756	-388.213	7594.22
72.438	17.6756	-388.283	7605.24
72.438	17.6756	-388.199	7599.71
72.438	17.6756	-388.224	7492.19
72.438	17.6756	-388.458	7558.5
72.438	17.6756	-388.612	7610.72
72.438	17.6756	-388.743	7594.98
72.438	17.6756	-388.69	7608.01
72.438	17.6756	-388.857	7559.34
72.438	17.6756	-389.093	7589.9
72.438	17.6756	-389.396	7518.93
72.438	17.6756	-389.625	7538.2
72.438	17.6756	-389.821	7556.81
72.438	17.6756	-390.056	7550.43
72.438	17.6756	-390.37	7564.3
72.438	17.6756	-390.596	7499.07
72.438	17.6756	-390.678	7467.24
72.438	17.6757	-390.725	7543.35
72.438	17.6756	-390.636	7547.39
72.438	17.6756	-390.649	7538.64
72.438	17.6756	-390.579	7510.38
72.438	17.6756	-390.463	7501.77
72.438	17.6756	-390.286	7538.43
72.438	17.6756	-390.219	7452.29
72.438	17.6756	-390.222	7466.98
72.438	17.6756	-390.227	7477.05
72.438	17.6756	-390.358	7500.03
72.438	17.6756	-390.484	7510.43
72.438	17.6756	-390.592	7478.24
72.438	17.6756	-390.671	7406.99
72.438	17.6756	-390.603	7403.19
72.438	17.6756	-390.561	7478.93
72.438	17.6756	-390.509	7444.18
72.438	17.6756	-390.572	7501.97
72.438	17.6756	-390.433	7447.84
72.438	17.6756	-390.428	7416.21
72.438	17.6756	-390.345	7448.57
72.438	17.6756	-390.189	7430.19
72.438	17.6756	-390.075	7478.12
72.438	17.6756	-389.95	7426.91
72.438	17.6756	-390.167	7426.1
72.438	17.6756	-390.243	7393.01
72.438	17.6756	-390.13	7427.69
72.438	17.6756	-390.222	7475.27
72.438	17.6756	-390.452	7372.3
72.438	17.6756	-390.417	7400.92
72.438	17.6756	-390.316	7431.05
72.438	17.6756	-390.414	7455.02
72.438	17.6756	-390.363	7400.56
72.438	17.6756	-390.311	7425.55
72.438	17.6756	-390.266	7371.87
72.438	17.6756	-390.349	7517.18
72.438	17.6756	-390.36	7415.14
72.438	17.6756	-390.61	7505.64
72.438	17.6756	-390.617	7420.09
72.438	17.6755	-390.757	7484.56
72.438	17.6755	-390.897	7449.97
72.438	17.6755	-391.132	7440.45
72.438	17.6755	-391.124	7431.28
72.438	17.6755	-391.069	7451.15
72.438	17.6755	-391.082	7446.56
72.438	17.6755	-391.102	7477.12
72.438	17.6755	-391.021	7495.35
72.438	17.6755	-390.999	7567.94
72.438	17.6755	-390.91	7450.72
72.438	17.6755	-390.906	7481.62
72.438	17.6755	-390.832	7443.31
72.438	17.6755	-390.902	7401.3
72.438	17.6754	-390.809	7489.62
72.438	17.6754	-390.749	7451.01
72.438	17.6754	-390.585	7513.44
72.438	17.6754	-390.626	7589.33
72.438	17.6754	-390.492	7536.66
72.438	17.6754	-390.615	7522.62
72.438	17.6754	-390.599	7496.58
72.438	17.6754	-390.663	7578.34
72.438	17.6754	-390.635	7545.54
72.438	17.6754	-390.617	7582.61
72.438	17.6754	-390.691	7559.73
72.438	17.6754	-390.727	7637.3
72.438	17.6754	-390.663	7601.65
72.438	17.6754	-390.583	7652.21
72.438	17.6754	-390.583	7648.86
72.438	17.6754	-390.371	7613.53
72.438	17.6754	-390.365	7709.42
72.438	17.6754	-390.173	7682.62
72.438	17.6754	-390.122	7677.66
72.438	17.6754	-390	7740.45
72.438	17.6754	-389.94	7779.48
72.438	17.6754	-389.932	7799.16
72.438	17.6754	-389.82	7723.42
72.438	17.6754	-389.876	7812.84
72.438	17.6754	-389.862	7837.91
72.438	17.6754	-389.876	7809.64
72.438	17.6754	-389.722	7810.16
72.438	17.6754	-389.791	7833.3
72.438	17.6754	-389.842	7741.77
72.438	17.6754	-389.841	7914.56
72.438	17.6754	-389.836	7932.35
72.438	17.6754	-389.798	7870.2
72.438	17.6754	-389.82	8026.34
72.438	17.6754	-389.744	8065.14
72.438	17.6754	-389.813	8013.97
72.438	17.6755	-389.862	7958.97
72.438	17.6755	-389.886	8034.28
72.438	17.6755	-389.916	8051.22
72.438	17.6755	-389.858	8108.23
72.438	17.6755	-389.839	8098.98
72.438	17.6755	-389.83	8122.35
72.438	17.6755	-389.855	8213.82
72.438	17.6755	-389.764	8158.68
72.438	17.6755	-389.796	8229.59
72.438	17.6755	-389.72	8222.91
72.438	17.6755	-389.707	8265.65
72.438	17.6755	-389.735	8298.63
72.438	17.6755	-389.69	8297.89
72.438	17.6755	-389.742	8384.05
72.438	17.6755	-389.734	8388.16
72.438	17.6755	-389.777	8461.13
72.438	17.6755	-389.85	8423.23
72.438	17.6755	-389.844	8457.5
72.438	17.6755	-389.868	8507.46
72.438	17.6755	-390.004	8497.82
72.438	17.6755	-390.071	8511.64
72.438	17.6755	-390.059	8538.3
72.438	17.6755	-390.078	8604.72
72.438	17.6755	-390.091	8644.67
72.438	17.6755	-390.051	8758.87
72.438	17.6755	-390.058	8690.19
72.438	17.6755	-390.111	8659.43
72.438	17.6755	-390.067	8715.22
72.438	17.6755	-390.01	8794.68
72.438	17.6755	-390.038	8782.39
72.438	17.6755	-390.023	8847.3
72.438	17.6755	-390.013	8776.53
72.438	17.6755	-389.998	8849.75
72.438	17.6755	-389.992	8881.4
72.438	17.6755	-389.994	8983.94
72.438	17.6755	-389.96	9007.45
72.438	17.6755	-389.945	9100.3
72.438	17.6755	-389.959	9061.59
72.438	17.6755	-389.94	9077.25
72.438	17.6755	-389.874	9116.04
72.438	17.6755	-389.909	9065.12
72.438	17.6755	-389.879	9158.23
72.438	17.6755	-389.861	9118.17
72.438	17.6755	-389.863	9255.04
72.438	17.6755	-389.791	9261.41
72.438	17.6755	-389.838	9244.71
72.438	17.6755	-389.834	9242.8
72.438	17.6755	-389.898	9399.77
72.438	17.6755	-389.841	9339.88
72.438	17.6755	-389.871	9390.62
72.438	17.6755	-389.873	9403.18
72.438	17.6755	-390.053	9531.03
72.438	17.6755	-390.062	9531.42
72.438	17.6755	-390.088	9482.64
72.438	17.6755	-390.061	9518.25
72.438	17.6755	-390.071	9592.14
72.438	17.6755	-390.146	9755.02
72.438	17.6755	-390.127	9568.61
72.438	17.6755	-390.07	9682.06
72.438	17.6755	-390.122	9833.46
72.438	17.6755	-390.099	9701.97
72.438	17.6755	-390.101	9645.84
72.438	17.6755	-390.019	9762.7
72.438	17.6755	-390.04	9864.9
72.438	17.6755	-389.949	9836.58
72.438	17.6755	-389.982	9839.9
72.438	17.6755	-389.929	9905.45
72.438	17.6755	-389.943	9944.52
72.438	17.6755	-389.888	10014.8
72.438	17.6755	-389.869	9967.22
72.438	17.6755	-389.854	9948.03
72.438	17.6755	-389.83	10078.5
72.438	17.6755	-389.798	9961.34
72.438	17.6755	-389.805	10124.1
72.438	17.6755	-389.838	10165.4
72.438	17.6755	-389.883	10192
72.438	17.6755	-389.898	10090.7
72.438	17.6754	-389.896	10201.5
72.438	17.6755	-389.925	10214.4
72.438	17.6755	-389.922	10286.6
72.438	17.6755	-390.016	10339.2
72.438	17.6755	-390.055	10209.1
72.438	17.6755	-390.064	10211.5
72.438	17.6755	-390.028	10305.4
72.438	17.6755	-390.094	10344.8
72.438	17.6755	-390.113	10283.4
72.438	17.6755	-390.088	10336
72.438	17.6755	-390.085	10411.2
72.438	17.6755	-390.086	10395.6
72.438	17.6755	-390.065	10417.2
72.438	17.6755	-390.033	10474.5
72.438	17.6755	-390.01	10485
72.438	17.6755	-390.012	10480.2
72.438	17.6755	-389.971	10465.1
72.438	17.6755	-389.98	10441
72.438	17.6755	-389.968	10514
72.438	17.6755	-389.995	10475.4
72.438	17.6755	-389.959	10607.7
72.438	17.6754	-389.901	10614.4
72.438	17.6754	-389.886	10649.4
72.438	17.6754	-389.802	10678.5
72.438	17.6755	-389.862	10634.7
72.438	17.6754	-389.866	10683.6
72.438	17.6754	-389.849	10731.1
72.438	17.6754	-389.827	10644.6
72.438	17.6754	-389.775	10662.8
72.438	17.6754	-389.875	10694.6
72.438	17.6754	-389.874	10688.5
72.438	17.6754	-389.829	10708.6
72.438	17.6754	-389.888	10708.6
72.438	17.6754	-389.836	10628.4
72.438	17.6754	-389.947	10561.7
72.438	17.6754	-389.88	10561.7
72.438	17.6755	-389.986	10678.5
72.438	17.6754	-389.947	10719.7
72.438	17.6754	-389.996	10640.8
72.438	17.6754	-389.953	10658.5
72.438	17.6754	-389.961	10742
72.438	17.6754	-389.947	10637.6
72.438	17.6754	-389.888	10867.5
72.438	17.6754	-389.971	10642.1
72.438	17.6754	-389.97	10656.4
72.438	17.6754	-390.008	10720.4
72.438	17.6754	-389.946	10705.3
72.438	17.6754	-389.948	10594.2
72.438	17.6754	-389.891	10588.2
72.438	17.6754	-389.939	10594
72.438	17.6754	-389.926	10693.4
72.438	17.6754	-389.95	10574.8
72.438	17.6754	-389.934	10627.4
72.438	17.6754	-389.954	10584.5
72.438	17.6754	-389.907	10636.6
72.438	17.6754	-389.934	10684.5
72.438	17.6754	-389.904	10648.3
72.438	17.6754	-389.964	10714
72.438	17.6754	-389.952	10631
72.438	17.6754	-390.023	10705.5
72.438	17.6754	-390.032	10615.5
72.438	17.6754	-390.036	10633
72.438	17.6754	-390.096	10549.2
72.438	17.6755	-390.092	10571.9
72.438	17.6754	-390.03	10603.3
72.438	17.6754	-389.994	10600.1
72.438	17.6754	-390.044	10625.7
72.438	17.6754	-390.038	10546.9
72.438	17.6754	-390.013	10580.7
72.438	17.6754	-390.005	10498.5
72.438	17.6754	-390.07	10495.9
72.438	17.6754	-390.053	10624.9
72.438	17.6754	-390.067	10556.2
72.438	17.6754	-390.036	10559
72.438	17.6754	-389.984	10571.3
72.438	17.6754	-389.97	10483.3
72.438	17.6754	-389.955	10490.8
72.438	17.6754	-389.92	10420.2
72.438	17.6754	-389.843	10503.6
72.438	17.6754	-389.919	10456.7
72.438	17.6754	-389.797	10368.7
72.438	17.6754	-389.809	10488.1
72.438	17.6754	-389.738	10406.3
72.438	17.6754	-389.795	10445.2
72.438	17.6754	-389.727	10469
72.438	17.6754	-389.803	10462.4
72.438	17.6754	-389.821	10323.3
72.438	17.6754	-389.81	10358.8
72.438	17.6754	-389.805	10315.9
72.438	17.6754	-389.73	10485.6
72.438	17.6754	-389.794	10360.6
72.438	17.6754	-389.812	10282.1
72.438	17.6754	-389.79	10313.5
72.438	17.6754	-389.876	10337.5
72.438	17.6754	-389.774	10408.1
72.438	17.6754	-389.863	10321.9
72.438	17.6754	-389.821	10282.5
72.438	17.6754	-389.865	10246.3
72.438	17.6754	-389.92	10195.4
72.438	17.6754	-389.916	10399
72.438	17.6754	-389.907	10315.2
72.438	17.6754	-389.875	10192.6
72.438	17.6754	-389.894	10114.1
72.438	17.6754	-389.893	10288.4
72.438	17.6754	-389.911	10168.3
72.438	17.6754	-389.862	10112.6
72.438	17.6754	-389.934	10228.7
72.438	17.6754	-389.862	10296.9
72.438	17.6754	-389.929	10124.3
72.438	17.6754	-389.931	10078.2
72.438	17.6754	-389.846	10039
72.438	17.6754	-389.868	10072
72.438	17.6754	-389.862	10029.8
72.438	17.6754	-389.865	10128.3
72.438	17.6754	-389.82	10113.2
72.438	17.6754	-389.795	10128.5
72.438	17.6754	-389.787	10046.8
72.438	17.6754	-389.765	10061.2
72.438	17.6754	-389.841	10052.8
72.438	17.6754	-389.827	10063.6
72.438	17.6754	-389.772	9971.16
72.438	17.6754	-389.813	9949.43
72.438	17.6754	-389.795	10032.2
72.438	17.6754	-389.814	9977.68
72.438	17.6754	-389.87	9936.53
72.438	17.6754	-389.943	10061.3
72.438	17.6754	-389.884	10049.9
72.438	17.6754	-389.88	9790.33
72.438	17.6754	-389.918	9988.24
72.438	17.6754	-389.944	9834.29
72.438	17.6754	-389.937	9959.7
72.438	17.6754	-389.94	9870.55
72.438	17.6754	-389.902	10000.4
72.438	17.6754	-389.95	9848.33
72.438	17.6754	-389.907	9931.25
72.438	17.6754	-389.943	9936.94
72.438	17.6754	-389.942	9960.64
72.438	17.6754	-389.972	9871.59
72.438	17.6754	-390.017	10033.4
72.438	17.6754	-389.934	9917.02
72.438	17.6754	-389.954	9970.61
72.438	17.6754	-389.961	9890.64
72.438	17.6754	-389.943	9886.88
72.438	17.6754	-389.931	9881.81
72.438	17.6754	-389.93	9823.73
72.438	17.6754	-389.95	9862.04
72.438	17.6754	-389.926	9853.7
72.438	17.6754	-389.953	9960.53
72.438	17.6754	-389.924	9824.84
72.438	17.6754	-389.923	9842.19
72.438	17.6754	-389.852	9836.6
72.438	17.6754	-389.896	9832.01
72.438	17.6754	-389.856	9767.61
72.438	17.6755	-389.852	9785.66
72.438	17.6755	-389.783	9832.6
72.438	17.6755	-389.831	9878.42
72.438	17.6755	-389.853	9826.33
72.438	17.6755	-389.813	9922.49
72.438	17.6754	-389.766	9917.25
72.438	17.6755	-389.719	9933.18
72.438	17.6755	-389.745	9919.15
72.438	17.6755	-389.806	9927.18
72.438	17.6755	-389.81	9960.43
72.438	17.6755	-389.786	9928.23
72.438	17.6755	-389.798	9904.45
72.438	17.6755	-389.857	9923.4
72.438	17.6755	-389.832	9925.81
72.438	17.6755	-389.853	9989.85
72.438	17.6755	-389.848	9966.49
72.438	17.6755	-389.811	10028.8
72.438	17.6755	-389.796	9922.08
72.438	17.6755	-389.807	10092.4
72.438	17.6755	-389.796	10087.5
[truncated: 6,583 more rows]
