# Supplementary material for: Sanctuary for vulnerable Arctic species at the Borealis Mud Volcano
Source: Nat Commun. 2025 Jan 27;16:504. doi: 10.1038/s41467-024-55712-x (PMC11772567; doi:10.1038/s41467-024-55712-x)
Supplement: Supplementary file 6 — Supplementary Data 4 [file 41467_2024_55712_MOESM6_ESM.xlsx]

## Sheet: Sheet1
Supplementary Table 4. The methane concentration (nmol L-1) was measured in water with the SAGE sensor during AKMA3-07-Dive-14. The table indicates the latitude and longitude, and water depth for each measurement performed during the ROV 14 (See chapter 4.2 Methane measurements, for details on the sensor). The data are plotted and showed in in Figure 1 and Supplementary Figure 3. While we include…
ROV_lat	ROV_lon	Depth	Dive14_nM
72.438	17.6772	-364.602	28.1134
72.438	17.6773	-364.888	26.9616
72.438	17.6773	-365.223	28.8867
72.438	17.6773	-366.967	30.7652
72.438	17.6773	-366.519	30.5788
72.438	17.6772	-366.155	29.0077
72.438	17.6773	-366.468	35.3015
72.438	17.6773	-366.81	36.41
72.438	17.6773	-367.026	36.866
72.438	17.6773	-367.118	34.1673
72.438	17.6772	-367.313	38.2952
72.438	17.6773	-367.568	34.5969
72.438	17.6773	-367.879	35.2218
72.438	17.6773	-368.233	40.1411
72.438	17.6773	-368.38	42.5484
72.438	17.6773	-368.588	41.4855
72.438	17.6773	-368.826	43.0642
72.438	17.6773	-369.091	47.7313
72.438	17.6773	-369.372	43.612
72.438	17.6773	-369.696	46.5204
72.438	17.6773	-369.908	50.2366
72.438	17.6773	-370.136	51.0047
72.438	17.6773	-370.21	50.7659
72.438	17.6773	-370.533	52.2019
72.438	17.6773	-370.806	55.993
72.438	17.6773	-371.184	55.9657
72.438	17.6773	-371.401	57.0568
72.438	17.6773	-371.563	58.9367
72.438	17.6773	-371.791	57.2449
72.438	17.6773	-372.06	62.7545
72.438	17.6773	-372.333	62.6696
72.438	17.6773	-372.702	66.4562
72.438	17.6773	-372.843	63.5977
72.438	17.6773	-373.113	69.366
72.438	17.6773	-373.27	68.2342
72.438	17.6773	-373.562	68.7461
72.438	17.6773	-373.833	70.6622
72.438	17.6773	-374.201	76.7061
72.438	17.6773	-374.319	77.7544
72.438	17.6773	-374.568	77.8396
72.438	17.6773	-374.704	79.6475
72.438	17.6773	-374.976	83.1371
72.438	17.6773	-375.202	84.4779
72.438	17.6773	-375.656	87.538
72.438	17.6773	-375.935	88.6929
72.438	17.6773	-376.082	90.2444
72.438	17.6773	-376.382	93.7239
72.438	17.6773	-376.671	94.4966
72.438	17.6773	-376.998	98.9826
72.438	17.6773	-377.238	98.6934
72.438	17.6773	-377.696	99.8909
72.438	17.6773	-377.856	107.651
72.438	17.6773	-378.022	106.514
72.438	17.6773	-378.346	108.878
72.438	17.6773	-378.649	112.034
72.438	17.6773	-378.947	114.765
72.438	17.6773	-379.315	120.602
72.438	17.6773	-379.592	124.675
72.438	17.6773	-379.754	128.587
72.438	17.6773	-380.175	131.403
72.438	17.6773	-380.545	128.772
72.438	17.6773	-380.795	135.647
72.438	17.6773	-381.156	140.808
72.438	17.6773	-381.461	143.832
72.438	17.6773	-381.684	148.514
72.438	17.6773	-381.908	150.308
72.438	17.6772	-382.359	154.322
72.438	17.6772	-382.57	160.013
72.438	17.6772	-383.007	166.563
72.438	17.6772	-383.209	172.514
72.438	17.6772	-383.342	173.006
72.438	17.6772	-383.557	177.129
72.438	17.6772	-383.85	183.636
72.438	17.6772	-384.148	190.004
72.438	17.6772	-384.348	196.326
72.438	17.6772	-384.491	198.09
72.438	17.6772	-384.628	206.165
72.438	17.6772	-384.832	207.958
72.438	17.6772	-385.144	215.298
72.438	17.6772	-385.331	218.139
72.438	17.6772	-385.645	230.281
72.438	17.6772	-385.78	231.148
72.438	17.6772	-386.038	239.934
72.438	17.6772	-386.291	243.504
72.438	17.6772	-386.562	248.49
72.438	17.6772	-386.701	254.621
72.438	17.6772	-386.938	270.494
72.438	17.6772	-387.16	275.365
72.438	17.6772	-387.336	281.603
72.438	17.6772	-387.538	286.994
72.438	17.6772	-387.745	295.363
72.438	17.6772	-387.908	304.478
72.438	17.6772	-388.256	317.539
72.438	17.6772	-388.382	326.675
72.438	17.6772	-388.628	334.856
72.438	17.6772	-388.724	338.45
72.438	17.6772	-388.985	351.631
72.438	17.6772	-389.202	358.718
72.438	17.6772	-389.42	376.544
72.438	17.6772	-389.633	384.666
72.438	17.6772	-389.722	398.728
72.438	17.6772	-389.867	408.165
72.438	17.6772	-390.13	417.422
72.438	17.6772	-390.338	427.837
72.438	17.6772	-390.654	449.459
72.438	17.6772	-390.883	457.569
72.438	17.6771	-391.04	471.322
72.438	17.6771	-391.146	485.477
72.438	17.6771	-391.418	492.748
72.438	17.6771	-391.788	509.128
72.438	17.6771	-392.15	533.39
72.438	17.6771	-392.321	546.165
72.438	17.6771	-392.588	561.727
72.438	17.6771	-392.93	573.71
72.438	17.6771	-393.117	591.294
72.438	17.6771	-393.261	606.455
72.438	17.6771	-393.52	637.73
72.438	17.6771	-393.624	649.335
72.438	17.6771	-393.601	669.409
72.438	17.6771	-393.562	676.696
72.438	17.6771	-393.479	701.748
72.438	17.6771	-393.487	715.08
72.438	17.6771	-393.576	753.041
72.438	17.6771	-393.475	765.38
72.438	17.6771	-393.489	789.224
72.438	17.6771	-393.426	804.44
72.438	17.6771	-393.389	816.895
72.438	17.6771	-393.44	843.221
72.438	17.6771	-393.418	884.935
72.438	17.6771	-393.287	907.457
72.438	17.6771	-393.3	925.895
72.438	17.6771	-393.286	945.865
72.438	17.6771	-393.288	971.987
72.438	17.6771	-393.303	997.088
72.438	17.6771	-393.353	1046.18
72.438	17.6771	-393.311	1069.54
72.438	17.6771	-393.235	1089.21
72.438	17.6771	-393.164	1110.98
72.438	17.6771	-393.228	1138.28
72.438	17.6771	-393.266	1174.57
72.438	17.6771	-393.265	1216.01
72.438	17.6771	-393.269	1244.84
72.438	17.6771	-393.255	1274.63
72.438	17.6771	-393.238	1292.59
72.438	17.6771	-393.221	1335.37
72.438	17.6771	-393.24	1362.52
72.438	17.6771	-393.247	1417.89
72.438	17.6771	-393.266	1462.41
72.438	17.6771	-393.34	1478.55
72.438	17.6771	-393.397	1516.81
72.438	17.6771	-393.504	1543.61
72.438	17.6771	-393.618	1581.26
72.438	17.6771	-393.759	1650.77
72.438	17.6771	-393.763	1690.2
72.438	17.6771	-393.794	1727.71
72.438	17.6771	-393.924	1757.19
72.438	17.6771	-393.978	1790.52
72.438	17.6771	-394.015	1840.07
72.438	17.6771	-393.986	1877.03
72.438	17.6771	-394.044	1942.91
72.438	17.6771	-394.058	1986.09
72.438	17.6771	-393.987	2017.05
72.438	17.6771	-393.99	2052.12
72.438	17.6771	-394.018	2107.97
72.438	17.6771	-394.046	2180.63
72.438	17.6771	-393.995	2236.42
72.438	17.6771	-394.034	2261.34
72.438	17.6771	-393.99	2318.18
72.438	17.6771	-393.89	2360.7
72.438	17.6771	-393.867	2392.3
72.438	17.6771	-393.753	2490.29
72.438	17.6771	-393.771	2527.72
72.438	17.6771	-393.736	2582.81
72.438	17.6771	-393.741	2606.83
72.438	17.6771	-393.667	2661.99
72.438	17.6771	-393.639	2725.41
72.438	17.6771	-393.602	2810.68
72.438	17.6771	-393.542	2872.69
72.438	17.6771	-393.488	2905.59
72.438	17.6771	-393.536	2976.88
72.438	17.6771	-393.521	3024.02
72.438	17.6771	-393.473	3050.77
72.438	17.6771	-393.399	3164.83
72.438	17.6771	-393.386	3223.45
72.438	17.6771	-393.298	3275.79
72.438	17.6771	-393.331	3316.69
72.438	17.6771	-393.243	3346.06
72.438	17.6771	-393.251	3403.65
72.438	17.6771	-393.177	3469.59
72.438	17.6771	-393.234	3587.46
72.438	17.6771	-393.195	3633.34
72.438	17.6771	-393.188	3693.73
72.438	17.6771	-393.123	3735.89
72.438	17.6771	-393.06	3743.45
72.438	17.6771	-393.1	3816.45
72.438	17.6771	-393.1	3952.7
72.438	17.6771	-393.047	3996.81
72.438	17.6771	-393.087	4061.8
72.438	17.6771	-393.006	4114.42
72.438	17.6771	-392.94	4139.6
72.438	17.6771	-392.933	4199.65
72.438	17.6771	-392.839	4324.99
72.438	17.6771	-392.813	4363.19
72.438	17.6771	-392.866	4386.99
72.438	17.6771	-392.823	4514.58
72.438	17.6771	-392.796	4534.98
72.438	17.6771	-392.8	4650.24
72.438	17.6771	-392.809	4759.65
72.438	17.6771	-392.758	4792.63
72.438	17.6771	-392.708	4848.99
72.438	17.677	-392.639	4891.45
72.438	17.6771	-392.575	4982.37
72.438	17.6771	-392.632	5030.25
72.438	17.6771	-392.518	5188.44
72.438	17.6771	-392.589	5169.21
72.438	17.6771	-392.53	5286.31
72.438	17.677	-392.473	5339.62
72.438	17.677	-392.438	5352.31
72.438	17.6771	-392.418	5415
72.438	17.6771	-392.357	5500.71
72.438	17.6771	-392.303	5601.57
72.438	17.677	-392.272	5664.67
72.438	17.677	-392.248	5715.84
72.438	17.677	-392.152	5740.69
72.438	17.677	-392.103	5834.35
72.438	17.677	-392.096	5879.93
72.438	17.677	-392.07	5930.66
72.438	17.677	-392.138	6125.22
72.438	17.677	-392.171	6131.14
72.438	17.677	-392.156	6187.57
72.438	17.677	-392.146	6204.83
72.438	17.677	-392.292	6343.57
72.438	17.677	-392.349	6458.37
72.438	17.677	-392.44	6484.81
72.438	17.677	-392.526	6528.06
72.438	17.677	-392.616	6565.27
72.438	17.677	-392.644	6615.58
72.438	17.6771	-392.826	6829.98
72.4381	17.6771	-392.977	6800.63
72.4381	17.6771	-392.959	6848.88
72.4381	17.6771	-393.103	6879.29
72.4381	17.6771	-393.242	7080.5
72.4381	17.6771	-393.355	7041.49
72.4381	17.6771	-393.668	7226.54
72.4381	17.6771	-393.752	7291.81
72.4381	17.6771	-393.859	7334.52
72.4381	17.6771	-393.904	7432.36
72.4381	17.6771	-393.953	7474.94
72.4381	17.6771	-394.003	7506.94
72.4381	17.6771	-394.13	7712.36
72.4381	17.6771	-394.209	7702.19
72.4381	17.6771	-394.197	7886.74
72.4381	17.6771	-394.192	7953.96
72.4381	17.6771	-394.197	7979.42
72.4381	17.6771	-394.167	8122.3
72.4381	17.6771	-394.073	8274.23
72.4381	17.6771	-393.975	8417.69
72.4381	17.6771	-393.97	8439.48
72.4381	17.6771	-393.876	8578.9
72.4381	17.6771	-393.867	8651.16
72.4381	17.6771	-393.833	8725.01
72.4381	17.6771	-393.716	8926.6
72.4381	17.6771	-393.648	9043.28
72.4381	17.6771	-393.696	9185.7
72.4381	17.6771	-393.667	9345.7
72.4381	17.6771	-393.629	9374.54
72.4381	17.6771	-393.65	9515.2
72.4381	17.6771	-393.6	9817.34
72.4381	17.6771	-393.587	9910.4
72.4381	17.6771	-393.669	10071.5
72.4381	17.6771	-393.679	10228.8
72.4381	17.6771	-393.654	10414.9
72.4381	17.6771	-393.773	10543.5
72.4381	17.6771	-393.72	10611.8
72.4381	17.6771	-393.769	10998.1
72.4381	17.6771	-393.776	11174.4
72.4381	17.6771	-393.8	11183.6
72.4381	17.6771	-393.779	11454
72.4381	17.6771	-393.73	11508.5
72.4381	17.6771	-393.691	12020.9
72.4381	17.6771	-393.651	12224.2
72.4381	17.6771	-393.682	12477.2
72.4381	17.6772	-393.623	12477.4
72.4381	17.6772	-393.613	12579.5
72.4381	17.6772	-393.58	12924
72.4381	17.6772	-393.53	13324.6
72.4381	17.6772	-393.524	13603.3
72.4381	17.6772	-393.44	13851.1
72.4381	17.6772	-393.468	13983.8
72.4381	17.6772	-393.409	14197
72.4381	17.6772	-393.455	14464
72.4381	17.6772	-393.409	15063
72.4381	17.6772	-393.319	15263.3
72.4381	17.6772	-393.408	15469.9
72.4381	17.6772	-393.359	15885.7
72.4381	17.6772	-393.375	15985.4
72.4381	17.6772	-393.324	16373.8
72.4381	17.6772	-393.346	16878.2
72.4381	17.6772	-393.303	17137.4
72.4381	17.6772	-393.346	17333.1
72.4381	17.6772	-393.303	17459
72.4381	17.6772	-393.284	17553.2
72.4381	17.6772	-393.295	17552.6
72.4381	17.6772	-393.241	17551.9
72.4381	17.6772	-393.286	17553.7
72.4381	17.6772	-393.369	17551.5
72.4381	17.6772	-393.312	17549.4
72.4381	17.6772	-393.423	17549.2
72.4381	17.6772	-393.516	17550.6
72.4381	17.6772	-393.563	17550.2
72.4381	17.6772	-393.722	17548.8
72.4381	17.6772	-393.821	17548.4
72.4381	17.6772	-393.804	17548
72.4381	17.6772	-393.88	17547.9
72.4381	17.6772	-393.896	17548.5
72.4381	17.6772	-393.857	17549
72.4381	17.6772	-393.795	17544.5
72.4381	17.6772	-393.742	17542.1
72.4381	17.6772	-393.763	17539.9
72.4381	17.6772	-393.712	17539.4
72.4381	17.6772	-393.66	17542
72.4381	17.6772	-393.651	17540.3
72.4381	17.6772	-393.631	17540.8
72.4381	17.6772	-393.594	17541.1
72.4381	17.6772	-393.561	17541
72.4381	17.6772	-393.485	17541.7
72.4381	17.6772	-393.398	17542.2
72.4381	17.6772	-393.225	17543
72.4381	17.6772	-393.205	17550.5
72.4381	17.6772	-393.083	17551
72.4381	17.6772	-393.149	17551.6
72.4381	17.6772	-393.151	17552.3
72.4381	17.6772	-393.119	17553.6
72.4381	17.6772	-393.11	17554
72.4381	17.6773	-393.178	17554.6
72.4381	17.6773	-393.313	17554.8
72.4381	17.6773	-393.354	17554.8
72.4381	17.6772	-393.308	17554.6
72.4381	17.6772	-393.424	17553.9
72.4381	17.6772	-393.36	17553.1
72.4381	17.6772	-393.452	17552.9
72.4381	17.6772	-393.567	17553
72.4381	17.6772	-393.537	17553.3
72.4381	17.6772	-393.582	17553.4
72.4381	17.6772	-393.579	17553.2
72.4381	17.6772	-393.464	17552.2
72.4381	17.6772	-393.417	17553.9
72.4381	17.6772	-393.334	17552.5
72.4381	17.6772	-393.322	17552.4
72.4381	17.6772	-393.326	17551.9
72.4381	17.6772	-393.295	17551.8
72.4381	17.6772	-393.185	17550.5
72.4381	17.6772	-393.199	17547.9
72.4381	17.6772	-393.17	17548.4
72.4381	17.6772	-393.123	17548.8
72.4381	17.6772	-393.139	17549.3
72.4381	17.6772	-393.176	17549.6
72.4381	17.6772	-393.178	17549.5
72.4381	17.6772	-393.253	17549.8
72.4381	17.6772	-393.343	17549.8
72.4381	17.6772	-393.393	17549.7
72.4381	17.6772	-393.442	17550
72.4381	17.6772	-393.542	17549.9
72.4381	17.6772	-393.563	17549.5
72.4381	17.6772	-393.615	17549.7
72.4381	17.6772	-393.619	17549.3
72.4381	17.6772	-393.568	17547
72.4381	17.6772	-393.644	17536.5
72.4381	17.6772	-393.69	17537.9
72.4381	17.6772	-393.669	17538.9
72.4381	17.6772	-393.696	17539.6
72.4381	17.6772	-393.624	17540.1
72.4381	17.6772	-393.682	17538.1
72.4381	17.6772	-393.654	17538.8
72.4381	17.6772	-393.644	17540.6
72.4381	17.6772	-393.63	17541.1
72.4381	17.6772	-393.362	17543.5
72.4381	17.6772	-393.288	17543.1
72.4381	17.6772	-393.188	17541.9
72.4381	17.6772	-393.073	17541.2
72.4381	17.6772	-392.889	17540.4
72.4381	17.6772	-392.853	17540.5
72.4381	17.6772	-392.847	17543.6
72.4381	17.6772	-392.854	17544.1
72.4381	17.6773	-392.885	17544.2
72.4381	17.6772	-392.932	17543.4
72.4381	17.6772	-392.945	17541.8
72.4381	17.6772	-392.912	17543.6
72.4381	17.6773	-393.021	17539.1
72.4381	17.6773	-393.05	17538.6
72.4381	17.6773	-393.162	17538.4
72.4381	17.6773	-393.189	17540
72.4382	17.6773	-393.19	17541.4
72.4382	17.6773	-393.196	17541.6
72.4382	17.6773	-393.094	17544.3
72.4382	17.6773	-392.938	17546.5
72.4382	17.6773	-392.929	17547.2
72.4382	17.6773	-392.822	17547.1
72.4382	17.6773	-392.723	17548.1
72.4382	17.6773	-392.69	17548.8
72.4382	17.6773	-392.613	17548.2
72.4382	17.6773	-392.623	17546.9
72.4382	17.6773	-392.542	17547.3
72.4382	17.6773	-392.527	17546.3
72.4382	17.6773	-392.591	17545.9
72.4382	17.6773	-392.543	17545.8
72.4382	17.6773	-392.462	17545.6
72.4382	17.6773	-392.464	17545.1
72.4382	17.6773	-392.447	17544.8
72.4382	17.6773	-392.441	17544.8
72.4382	17.6773	-392.397	17544.7
72.4382	17.6773	-392.382	17541.7
72.4382	17.6774	-392.296	17539.8
72.4382	17.6774	-392.269	17539.1
72.4382	17.6774	-392.272	17540.6
72.4382	17.6774	-392.196	17542.7
72.4382	17.6774	-392.118	17546.4
72.4382	17.6774	-392.091	17547.6
72.4382	17.6774	-392.082	17550.6
72.4382	17.6774	-391.994	17552
72.4382	17.6774	-392.018	17552.7
72.4382	17.6774	-391.937	17553.5
72.4382	17.6774	-391.993	17554.4
72.4382	17.6774	-391.95	17554.5
72.4382	17.6774	-391.855	17554.7
72.4382	17.6774	-391.761	17554.1
72.4382	17.6774	-391.797	17553.7
72.4382	17.6774	-391.739	17554.2
72.4382	17.6774	-391.737	17554.5
72.4382	17.6774	-391.667	17553.7
72.4382	17.6774	-391.62	17552.2
72.4382	17.6774	-391.558	17552.5
72.4382	17.6774	-391.63	17553.4
72.4382	17.6774	-391.585	17552.8
72.4382	17.6774	-391.579	17552.9
72.4382	17.6775	-391.57	17553.1
72.4382	17.6774	-391.547	17554.4
72.4382	17.6774	-391.552	17555.1
72.4382	17.6775	-391.522	17555.6
72.4382	17.6775	-391.453	17556.5
72.4382	17.6775	-391.619	17557
72.4382	17.6774	-391.815	17556.8
72.4382	17.6775	-391.908	17556.8
72.4382	17.6774	-391.989	17556.2
72.4382	17.6775	-392.049	17554.8
72.4382	17.6775	-392.166	17554.8
72.4382	17.6775	-392.446	17554.4
72.4382	17.6775	-392.735	17554.3
72.4382	17.6775	-392.906	17554.9
72.4382	17.6775	-393.006	17554.2
72.4382	17.6775	-393.079	17554.6
72.4382	17.6775	-393.097	17554.5
72.4382	17.6775	-393.071	17555.4
72.4382	17.6775	-393.065	17554.1
72.4382	17.6775	-392.963	17546.7
72.4382	17.6775	-392.928	17540.9
72.4382	17.6775	-392.845	17542.1
72.4382	17.6775	-392.772	17542.7
72.4382	17.6775	-392.753	17539.5
72.4382	17.6775	-392.697	17538.1
72.4382	17.6775	-392.547	17534.7
72.4382	17.6775	-392.447	17539.4
72.4382	17.6775	-392.39	17540.4
72.4382	17.6775	-392.37	17538.8
72.4382	17.6775	-392.475	17539.2
72.4382	17.6775	-392.469	17539
72.4382	17.6775	-392.415	17538.9
72.4382	17.6776	-392.181	17544.8
72.4382	17.6775	-392.137	17552.2
72.4382	17.6775	-392.097	17555.8
72.4382	17.6776	-391.959	17556.6
72.4382	17.6776	-391.888	17556.4
72.4382	17.6776	-391.695	17556.5
72.4382	17.6776	-391.616	17556.5
72.4382	17.6776	-391.482	17556.8
72.4382	17.6776	-391.534	17557
72.4382	17.6776	-391.466	17557.1
72.4382	17.6776	-391.505	17557.1
72.4382	17.6776	-391.542	17556.9
72.4382	17.6776	-391.596	17556.8
72.4382	17.6776	-391.696	17551.6
72.4382	17.6776	-391.797	17547.7
72.4382	17.6776	-391.873	17545.8
72.4382	17.6776	-391.942	17546.6
72.4382	17.6776	-391.949	17547.3
72.4382	17.6776	-392.075	17549.5
72.4382	17.6776	-392.176	17551.2
72.4382	17.6776	-392.195	17554.3
72.4382	17.6776	-392.206	17556.7
72.4382	17.6776	-392.171	17557.3
72.4382	17.6776	-392.236	17557.3
72.4382	17.6776	-392.154	17557
72.4382	17.6776	-392.14	17556.4
72.4382	17.6776	-392.089	17556.9
72.4382	17.6776	-392.014	17556.9
72.4382	17.6776	-391.981	17556.4
72.4382	17.6776	-391.909	17554.8
72.4382	17.6776	-391.833	17551.6
72.4382	17.6776	-391.815	17552.5
72.4382	17.6776	-391.778	17554.5
72.4382	17.6776	-391.691	17553.6
72.4382	17.6776	-391.752	17553
72.4382	17.6776	-391.793	17552.1
72.4382	17.6776	-391.847	17550.8
72.4382	17.6776	-391.849	17551
72.4382	17.6776	-391.786	17551.1
72.4382	17.6776	-391.836	17551.1
72.4382	17.6776	-391.835	17551.1
72.4382	17.6777	-391.852	17552.6
72.4382	17.6777	-391.915	17554.8
72.4382	17.6777	-391.852	17554.5
72.4382	17.6777	-391.885	17554.5
72.4382	17.6777	-391.917	17554.4
72.4382	17.6777	-391.955	17554.7
72.4382	17.6777	-391.983	17554.7
72.4383	17.6777	-391.945	17555
72.4383	17.6777	-391.879	17556.9
72.4383	17.6777	-391.825	17557.1
72.4383	17.6777	-391.653	17557
72.4383	17.6777	-391.507	17556.8
72.4383	17.6777	-391.357	17556.6
72.4383	17.6777	-391.11	17555.6
72.4383	17.6777	-391.006	17556.1
72.4383	17.6777	-390.889	17554.6
72.4383	17.6777	-390.831	17554
72.4383	17.6777	-390.757	17549.9
72.4383	17.6777	-390.679	17549.1
72.4383	17.6777	-390.583	17554.1
72.4383	17.6777	-390.618	17555
72.4383	17.6777	-390.571	17554.6
72.4383	17.6777	-390.547	17554
72.4383	17.6778	-390.588	17550.7
72.4383	17.6778	-390.454	17547.7
72.4383	17.6778	-390.512	17549.6
72.4383	17.6778	-390.454	17550.8
72.4383	17.6778	-390.427	17550.7
72.4383	17.6778	-390.327	17549.9
72.4383	17.6778	-390.227	17549.6
72.4383	17.6778	-390.193	17548.3
72.4383	17.6778	-390.185	17549.9
72.4383	17.6778	-390.165	17552.9
72.4383	17.6778	-390.146	17551.2
72.4383	17.6778	-390.104	17549.1
72.4383	17.6778	-390.087	17547.7
72.4383	17.6778	-390.169	17548.1
72.4383	17.6778	-390.064	17545.7
72.4383	17.6778	-389.971	17545.4
72.4383	17.6778	-389.914	17546.3
72.4383	17.6778	-389.817	17548.9
72.4383	17.6778	-389.79	17549.7
72.4383	17.6778	-389.718	17550.3
72.4383	17.6778	-389.574	17552.6
72.4383	17.6778	-389.545	17552
72.4383	17.6778	-389.471	17552
72.4383	17.6778	-389.315	17551.9
72.4383	17.6778	-389.26	17551.5
72.4383	17.6778	-389.074	17550.3
72.4383	17.6778	-389.141	17548.3
72.4383	17.6778	-389.062	17546.5
72.4383	17.6778	-389.13	17546.4
72.4383	17.6778	-389.125	17550.2
72.4383	17.6778	-389.15	17552.6
72.4383	17.6778	-389.157	17553.2
72.4383	17.6778	-389.244	17553.4
72.4384	17.6778	-389.309	17553.2
72.4384	17.6778	-389.374	17553.1
72.4384	17.6778	-389.399	17553.3
72.4384	17.6778	-389.411	17553.4
72.4384	17.6778	-389.391	17553.8
72.4384	17.6778	-389.696	17554.1
72.4384	17.6778	-389.741	17554.5
72.4384	17.6778	-389.818	17554.8
72.4384	17.6778	-389.937	17551.5
72.4384	17.6778	-389.99	17551.7
72.4384	17.6778	-390.105	17551.8
72.4384	17.6778	-390.132	17551.9
72.4384	17.6778	-390.173	17551.4
72.4384	17.6778	-390.18	17553.3
72.4384	17.6778	-390.267	17553.3
72.4384	17.6778	-390.319	17552.9
72.4384	17.6778	-390.354	17552.7
72.4384	17.6778	-390.321	17553.2
72.4384	17.6778	-390.415	17554.7
72.4384	17.6778	-390.403	17554.6
72.4384	17.6778	-390.379	17553.9
72.4384	17.6778	-390.432	17553.6
72.4384	17.6778	-390.428	17553.8
72.4384	17.6778	-390.532	17552.4
72.4384	17.6778	-390.472	17552.3
72.4384	17.6778	-390.493	17552.3
72.4384	17.6778	-390.422	17553.9
72.4384	17.6778	-390.394	17555.1
72.4384	17.6778	-390.419	17554.9
72.4384	17.6778	-390.328	17554.4
72.4384	17.6778	-390.32	17554.5
72.4384	17.6778	-390.365	17554.1
72.4385	17.6778	-390.303	17555.1
72.4385	17.6778	-390.311	17554.9
72.4385	17.6778	-390.245	17554.6
72.4385	17.6778	-390.24	17555.8
72.4385	17.6778	-390.239	17555.8
72.4385	17.6778	-390.16	17555.4
72.4385	17.6778	-390.202	17555.6
72.4385	17.6778	-390.229	17555.1
72.4385	17.6778	-390.151	17555
72.4385	17.6778	-390.074	17554
72.4385	17.6778	-390.162	17554.4
72.4385	17.6778	-390.148	17554.9
72.4385	17.6778	-390.101	17554.8
72.4385	17.6778	-390.107	17554.6
72.4385	17.6777	-390.201	17554.3
72.4385	17.6778	-390.135	17554.6
72.4385	17.6777	-390.156	17554.9
72.4385	17.6777	-390.114	17554.7
72.4385	17.6777	-390.082	17554.7
72.4385	17.6777	-390.118	17554.6
72.4385	17.6777	-389.998	17556
72.4385	17.6777	-390.063	17556.3
72.4385	17.6777	-390.054	17556
72.4385	17.6777	-390.011	17556.3
72.4385	17.6777	-390.057	17556.1
72.4385	17.6777	-390.065	17555.5
72.4385	17.6777	-390.143	17555.6
72.4385	17.6777	-390.207	17555.3
72.4385	17.6777	-390.276	17555.4
72.4385	17.6777	-390.162	17555.8
72.4385	17.6777	-390.099	17557.2
72.4385	17.6777	-390.069	17557.7
72.4385	17.6777	-389.765	17556.4
72.4385	17.6777	-389.494	17554.5
72.4385	17.6777	-389.364	17553.6
72.4385	17.6777	-389.151	17552.8
72.4385	17.6777	-388.909	17551.4
72.4386	17.6777	-388.608	17552.3
72.4386	17.6777	-388.587	17552.7
72.4386	17.6777	-388.335	17551.6
72.4386	17.6777	-388.219	17550.8
72.4386	17.6777	-388.027	17551.7
72.4386	17.6777	-387.865	17551
72.4386	17.6777	-387.72	17550.1
72.4386	17.6777	-387.613	17551.2
72.4386	17.6777	-387.483	17557
72.4386	17.6777	-387.416	17557.3
72.4386	17.6777	-387.379	17556.5
72.4386	17.6777	-387.315	17556.8
72.4386	17.6777	-387.224	17554.7
72.4386	17.6777	-387.121	17554.8
72.4386	17.6777	-387.033	17556.1
72.4386	17.6777	-386.941	17557.1
72.4386	17.6777	-386.799	17557.9
72.4386	17.6777	-386.7	17556.5
72.4386	17.6777	-386.632	17556.9
72.4386	17.6777	-386.551	17556.7
72.4386	17.6777	-386.405	17541
72.4386	17.6777	-386.05	17486.3
72.4386	17.6777	-385.905	17506.3
72.4386	17.6777	-385.589	17530
72.4386	17.6777	-385.065	17415.3
72.4386	17.6777	-384.796	17389.2
72.4386	17.6777	-384.607	17376.9
72.4386	17.6777	-384.418	17128.5
72.4386	17.6777	-384.296	17048.8
72.4386	17.6777	-383.952	17203.8
72.4386	17.6777	-383.678	17167.6
72.4386	17.6777	-383.397	16733.8
72.4386	17.6777	-383.153	16728.8
72.4386	17.6777	-383.074	16674.3
72.4386	17.6777	-382.899	16598.8
72.4386	17.6777	-382.684	16705.9
72.4386	17.6777	-382.515	16405
72.4387	17.6777	-382.243	16174.5
72.4387	17.6777	-382.044	16191.5
72.4387	17.6777	-382.05	16269.9
72.4387	17.6777	-381.9	16122.3
72.4387	17.6777	-381.658	15977.7
72.4387	17.6777	-381.534	15920.8
72.4387	17.6777	-381.339	15910.5
72.4387	17.6777	-381.201	15613.5
72.4387	17.6777	-381.153	15453.8
72.4387	17.6777	-381.251	15752.5
72.4387	17.6777	-381.284	15447.4
72.4387	17.6777	-381.325	15259.1
72.4387	17.6777	-381.509	15135.4
72.4387	17.6777	-381.537	15172.9
72.4387	17.6777	-381.466	15100.7
72.4387	17.6777	-381.55	14988.6
72.4387	17.6777	-381.507	15049.3
72.4387	17.6777	-381.567	14759.6
72.4387	17.6777	-381.651	14634.7
72.4387	17.6777	-381.492	14607.4
72.4387	17.6777	-381.536	14580.9
72.4387	17.6778	-381.668	14563.3
72.4387	17.6778	-381.784	14535.6
72.4387	17.6778	-382.019	14420.6
72.4388	17.6778	-382.108	14343.6
72.4388	17.6778	-382.268	14121.1
72.4388	17.6778	-382.471	14024.5
72.4388	17.6778	-382.624	13997.6
72.4388	17.6778	-382.885	13948
72.4388	17.6778	-383.078	13991.4
72.4388	17.6778	-383.532	13805.8
72.4388	17.6778	-383.694	13680.7
72.4388	17.6778	-383.938	13798.1
72.4388	17.6778	-384.187	13657.2
72.4388	17.6778	-384.462	13495.8
72.4388	17.6778	-384.816	13404.9
72.4388	17.6778	-385.173	13427.1
72.4388	17.6778	-385.304	13218.8
72.4388	17.6778	-385.38	13251.3
72.4388	17.6778	-385.555	13193.4
72.4388	17.6778	-385.689	12977.5
72.4388	17.6778	-385.852	12960.1
72.4388	17.6778	-386.033	12931.8
72.4388	17.6778	-386.08	12848.2
72.4388	17.6778	-386.132	12778.1
72.4388	17.6778	-386.272	12787
72.4388	17.6778	-386.435	12624.4
72.4388	17.6778	-386.566	12574.2
72.4388	17.6778	-386.881	12472.9
72.4388	17.6778	-386.999	12381.2
72.4388	17.6778	-387.208	12565.3
72.4388	17.6778	-387.34	12314.3
72.4388	17.6778	-387.594	12291.6
72.4389	17.6778	-387.685	12196
72.4389	17.6778	-388.079	11967.7
72.4389	17.6778	-388.196	11866.3
72.4389	17.6778	-388.228	12004.8
72.4389	17.6778	-388.38	11844.2
72.4389	17.6779	-388.447	11713.5
72.4389	17.6778	-388.683	11675.5
72.4389	17.6779	-388.83	11597.6
72.4389	17.6779	-388.967	11637.9
72.4389	17.6779	-388.919	11576.6
72.4389	17.6779	-389.026	11488.2
72.4389	17.6779	-389.151	11400.1
72.4389	17.6779	-389.275	11312.3
72.4389	17.6779	-389.497	11291.8
72.4389	17.6779	-389.7	11311.2
72.4389	17.6779	-389.997	11251.5
72.4389	17.6779	-390.208	11193.5
72.4389	17.6779	-390.385	11042.2
72.4389	17.6779	-390.557	10955.5
72.4389	17.6779	-390.777	10916.7
72.4389	17.6779	-391.029	10853.6
72.4389	17.6779	-391.204	10719.8
72.4389	17.6779	-391.462	10695.6
72.4389	17.6779	-391.609	10583
72.4389	17.6779	-391.79	10658.5
72.4389	17.6779	-391.91	10555.5
72.4389	17.6779	-392.346	10425.7
72.4389	17.6779	-392.425	10358.9
72.4389	17.6779	-392.595	10270.6
72.4389	17.678	-392.763	10331.2
72.4389	17.678	-392.974	10241.9
72.4389	17.678	-393	10154.9
72.4389	17.678	-393.084	9947.56
72.4389	17.678	-393.188	10006.3
72.4389	17.678	-393.285	9783.74
72.4389	17.678	-393.596	9890.47
72.4389	17.678	-393.491	9787.48
72.4389	17.678	-393.886	9702.84
72.4389	17.678	-394.014	9508.84
72.4389	17.678	-394.209	9625.68
72.4389	17.678	-394.31	9567.85
72.4389	17.678	-394.431	9546.06
72.4389	17.678	-394.589	9453.84
72.4389	17.678	-394.87	9291.22
72.4389	17.678	-395.131	9292.68
72.439	17.678	-395.158	9261.7
72.4389	17.678	-395.354	9224.84
72.4389	17.678	-395.438	9178.33
72.439	17.678	-395.586	9069.37
72.439	17.678	-395.672	9048.53
72.439	17.678	-395.742	8923.3
72.439	17.678	-395.835	8899.17
72.4389	17.678	-396.006	8798.75
72.439	17.678	-396.144	8816.52
72.439	17.678	-396.224	8632.35
72.439	17.678	-396.043	8626.84
72.439	17.678	-395.972	8516.46
72.439	17.678	-395.914	8512.08
72.4389	17.678	-395.83	8437.95
72.4389	17.678	-395.737	8437.3
72.4389	17.678	-395.788	8306.8
72.4389	17.678	-395.862	8387.04
72.4389	17.678	-395.961	8235.73
72.4389	17.678	-395.874	8199.3
72.4389	17.678	-395.566	8120.21
72.4389	17.678	-395.317	8027.01
72.4389	17.678	-395.428	8047.42
72.4389	17.678	-395.673	7910.6
72.4389	17.678	-395.662	7908.57
72.4389	17.678	-395.737	7705.45
72.4389	17.678	-395.928	7725.91
72.4389	17.678	-396.222	7643.9
72.4389	17.678	-395.714	7524.49
72.4389	17.678	-395.666	7524.87
72.4389	17.678	-395.66	7495.45
72.4389	17.678	-395.647	7393.41
72.4389	17.678	-395.733	7392.83
72.4389	17.678	-395.762	7401.27
72.4389	17.678	-395.512	7357.94
72.4389	17.678	-395.563	7301.87
72.4389	17.678	-395.419	7231.12
72.4389	17.678	-395.432	7153.3
72.4389	17.678	-395.619	7107.62
72.4389	17.678	-395.825	7039.44
72.4389	17.678	-395.661	6960.7
72.4389	17.678	-395.477	7019.84
72.4389	17.678	-395.648	6950.35
72.4389	17.678	-395.622	6918.39
72.4389	17.678	-395.621	6966.27
72.4389	17.678	-395.653	6833.66
72.4389	17.678	-395.79	6708.26
72.4389	17.678	-395.764	6782.69
72.4389	17.678	-395.785	6773.38
72.4389	17.678	-395.633	6698.12
72.4389	17.678	-395.502	6602.46
72.4389	17.678	-395.636	6606.87
72.4389	17.678	-395.74	6532.69
72.4389	17.678	-395.663	6534.39
72.4389	17.678	-395.65	6516.64
72.4389	17.678	-395.504	6495.91
72.4389	17.678	-395.66	6459.17
72.4389	17.678	-395.762	6498.7
72.4389	17.678	-396.083	6390.67
72.4389	17.678	-395.976	6319.58
72.4389	17.678	-395.96	6339.21
72.439	17.678	-395.998	6270.38
72.439	17.678	-396.225	6242.06
72.439	17.678	-396.331	6307.05
72.439	17.678	-396.456	6261.39
72.439	17.678	-396.635	6310.93
72.439	17.678	-396.585	6193.34
72.439	17.678	-396.723	6128.95
72.439	17.6781	-396.881	6128.46
72.439	17.6781	-396.935	6154.06
72.439	17.678	-397.032	6039.59
72.439	17.6781	-397.108	6092.11
72.439	17.6781	-397.267	6062.87
72.439	17.6781	-397.242	6042.78
72.439	17.6781	-397.347	5996.36
72.439	17.678	-397.459	6023.72
72.439	17.6781	-397.775	6022.5
72.439	17.678	-397.875	5970.94
72.439	17.678	-397.855	5949.06
72.439	17.6781	-397.926	5926.84
72.439	17.6781	-398.012	5949.27
72.439	17.6781	-397.866	5931.44
72.439	17.678	-397.892	5881.12
72.439	17.678	-397.837	5872.23
72.439	17.6781	-397.786	5874.67
72.439	17.678	-397.877	5898.48
72.439	17.6781	-397.776	5888.78
72.439	17.678	-397.835	5836.66
72.439	17.678	-397.91	5873.05
72.439	17.678	-398.014	5828.29
72.439	17.678	-397.949	5774.29
72.439	17.6781	-398.002	5892.82
72.439	17.678	-397.981	5864.72
72.439	17.6781	-397.949	5801.09
72.439	17.678	-397.778	5814.58
72.439	17.678	-397.861	5822.97
72.439	17.6781	-397.66	5825.42
72.439	17.678	-397.765	5866.66
72.439	17.6781	-397.715	5834.24
72.439	17.678	-397.73	5809.81
72.439	17.678	-397.679	5812.91
72.439	17.678	-397.729	5854.74
72.439	17.678	-397.852	5898.77
72.439	17.678	-397.862	5864.74
72.439	17.678	-397.788	5877.38
72.439	17.678	-397.65	5888.36
72.439	17.678	-397.347	5880.99
72.439	17.678	-397.28	5926.7
72.439	17.678	-397.119	5948.04
72.439	17.6781	-397.04	5926.89
72.439	17.6781	-397	5938.82
72.439	17.6781	-396.881	5984.79
72.439	17.6781	-396.951	5979.47
72.439	17.6781	-396.805	5996.81
72.439	17.6781	-396.833	5993.82
72.439	17.6781	-396.847	6007.01
72.439	17.6781	-396.855	5993.34
72.439	17.6781	-396.895	6042.39
72.439	17.6781	-396.815	6094.16
72.439	17.6781	-396.792	6099.47
72.439	17.6781	-396.795	6135.2
72.439	17.6781	-396.878	6104.46
72.439	17.6781	-396.889	6182.64
72.439	17.6781	-396.807	6182.26
72.439	17.6781	-396.831	6154.59
72.439	17.6781	-396.835	6207.61
72.439	17.6781	-396.828	6240.62
72.439	17.6781	-396.74	6263.59
72.439	17.6781	-396.647	6298.51
72.439	17.6781	-396.627	6310.43
72.439	17.6781	-396.619	6420.35
72.439	17.6781	-396.55	6334.66
72.439	17.6781	-396.488	6401.02
72.439	17.6781	-396.392	6379.11
72.439	17.6781	-396.423	6395.67
72.439	17.6781	-396.371	6443.42
72.439	17.6781	-396.416	6536.12
72.4391	17.6781	-396.367	6513.39
72.4391	17.6781	-396.322	6576.14
72.4391	17.6781	-396.392	6607.71
72.4391	17.6781	-396.339	6623.59
72.4391	17.6781	-396.296	6649.01
72.4391	17.6781	-396.054	6589.3
72.4391	17.6781	-396.001	6718.87
72.4391	17.6781	-395.998	6697.01
72.4391	17.6781	-395.88	6755.46
72.4391	17.6781	-395.788	6708.98
72.4391	17.6781	-395.683	6709.66
72.4391	17.6781	-395.465	6817.65
72.4391	17.6781	-395.417	6758.85
72.4391	17.6781	-395.313	6854.96
72.4391	17.6781	-395.406	6868.08
72.4391	17.6781	-395.426	6856.66
72.4391	17.6781	-395.207	6894.98
72.4391	17.6781	-395.274	7002.77
72.4391	17.6781	-395.238	6950.42
72.4391	17.6781	-395.171	6982.08
72.4391	17.6781	-395.183	7069.01
72.4391	17.6781	-395.182	7059.86
72.4391	17.6781	-395.243	7071.98
72.4391	17.6781	-395.174	7134.17
72.4391	17.6781	-395.164	7173.4
72.4391	17.6781	-395.161	7113.07
72.4391	17.6781	-395.172	7104.8
72.4391	17.6781	-395.239	7170.02
72.4391	17.6781	-395.154	7173.67
72.4391	17.6781	-395.226	7251.96
72.4391	17.6781	-395.072	7195.01
72.4391	17.6781	-394.95	7189.08
72.4391	17.6781	-394.86	7265.85
72.4391	17.6781	-394.771	7298.45
72.4391	17.6781	-394.694	7270.85
72.4391	17.6781	-394.658	7349.23
72.4391	17.6781	-394.468	7247.15
72.4391	17.6781	-394.4	7336.79
72.4391	17.6781	-394.415	7374.83
72.4391	17.6781	-394.354	7357.73
72.4391	17.6781	-394.437	7356.81
72.4391	17.6781	-394.467	7370.26
72.4391	17.6781	-394.442	7461.7
72.4391	17.6781	-394.482	7483.31
72.4391	17.6781	-394.416	7464.93
72.4391	17.6781	-394.426	7413.07
72.4391	17.6781	-394.46	7476.09
72.4391	17.6781	-394.397	7497.17
72.4391	17.6781	-394.431	7601
72.4391	17.6781	-394.381	7549.57
72.4391	17.6781	-394.384	7543.88
72.4391	17.6781	-394.209	7538.07
72.4391	17.6781	-394.093	7606.16
72.4391	17.6781	-393.97	7612.15
72.4391	17.6781	-393.926	7633.76
72.4391	17.6781	-393.828	7575.39
72.4391	17.6781	-393.784	7629.05
72.4391	17.6781	-393.756	7702.81
72.4391	17.6781	-393.621	7688.44
72.4391	17.6781	-393.539	7785
72.4391	17.6781	-393.5	7735.04
72.4391	17.6781	-393.48	7687.21
72.4391	17.6781	-393.399	7689.31
72.4391	17.6781	-393.473	7700.54
72.4391	17.6781	-393.515	7741.94
72.4391	17.6781	-393.552	7713.45
72.4391	17.6781	-393.52	7755.17
72.4391	17.6781	-393.622	7858.07
72.4391	17.6781	-393.59	7779.16
72.4391	17.6781	-393.666	7752.46
72.4391	17.6781	-393.669	7752.32
72.4391	17.6781	-393.599	7724.89
72.4391	17.6781	-393.422	7722.76
72.4391	17.6781	-393.369	7738.42
72.4391	17.6781	-393.331	7781.47
72.4391	17.6781	-393.212	7845.43
72.4391	17.6781	-393.123	7777.8
72.4391	17.6781	-393.084	7789.33
72.4391	17.6782	-393.105	7810.71
72.4391	17.6782	-393.144	7692.89
72.4391	17.6782	-393.133	7746.51
72.4391	17.6782	-393.098	7727.35
72.4391	17.6781	-392.991	7714.02
72.4391	17.6781	-393.049	7788.07
72.4391	17.6781	-393.009	7712.73
72.4391	17.6782	-393.029	7738.86
72.4391	17.6782	-393.063	7711.99
72.4391	17.6782	-392.969	7739.93
72.4391	17.6782	-392.878	7728.08
72.4391	17.6782	-392.823	7789.67
72.4391	17.6782	-392.759	7693.39
72.4391	17.6782	-392.763	7656.96
72.4391	17.6782	-392.74	7709.71
72.4391	17.6782	-392.62	7704.86
72.4391	17.6782	-392.606	7720.46
72.4391	17.6782	-392.604	7675.85
72.4391	17.6782	-392.466	7649.02
72.4391	17.6782	-392.454	7577.53
72.4391	17.6782	-392.438	7509.42
72.4391	17.6782	-392.423	7584.38
72.4391	17.6782	-392.437	7573.33
72.4391	17.6782	-392.315	7540.19
72.4391	17.6782	-392.198	7527.11
72.4391	17.6782	-392.154	7518.62
72.4391	17.6782	-392.136	7507.82
72.4391	17.6782	-392.105	7540.54
72.4391	17.6782	-392.029	7387.17
72.4391	17.6782	-392.095	7433.93
72.4391	17.6782	-392.07	7430.29
72.4391	17.6782	-392.128	7361.96
72.4391	17.6782	-392.149	7344.58
72.4391	17.6782	-392.163	7400.84
72.4391	17.6782	-392.129	7323.79
72.4391	17.6782	-392.245	7305.69
72.4391	17.6782	-392.388	7267.21
72.4391	17.6782	-392.425	7218.28
72.4391	17.6782	-392.45	7190.67
72.4391	17.6782	-392.472	7254.94
72.4391	17.6782	-392.567	7143.34
72.4391	17.6782	-392.715	7181.77
72.4391	17.6782	-392.78	7108.65
72.4391	17.6782	-392.721	7046.27
72.4391	17.6782	-392.77	7103.7
72.4391	17.6782	-392.835	7062.58
72.4391	17.6782	-392.951	7016.46
72.4391	17.6782	-392.951	6980.11
72.4391	17.6782	-392.938	6884.54
72.4391	17.6782	-392.902	6948.77
72.4391	17.6782	-392.827	6910.4
72.4391	17.6782	-392.736	6870.48
72.4391	17.6782	-392.724	6863.94
72.4391	17.6782	-392.68	6767.53
72.4391	17.6782	-392.598	6735.89
72.4391	17.6782	-392.634	6698.92
72.4391	17.6782	-392.606	6736.54
72.4391	17.6782	-392.579	6683.34
72.4391	17.6782	-392.398	6621.23
72.4391	17.6782	-392.278	6570.76
72.4391	17.6782	-392.246	6517.83
72.4391	17.6782	-392.098	6524.82
72.4391	17.6782	-392.078	6475.14
72.4391	17.6782	-392.019	6480.37
72.4391	17.6782	-392.071	6422.7
72.4391	17.6782	-391.939	6423.58
72.4391	17.6782	-391.7	6395.87
72.4391	17.6782	-391.54	6403.61
72.4391	17.6782	-391.568	6309.48
72.4391	17.6782	-391.536	6343.15
72.4391	17.6782	-391.28	6284.92
72.4391	17.6782	-391.129	6273.17
72.4391	17.6782	-391.005	6248.24
72.4391	17.6782	-390.959	6202.15
72.4391	17.6782	-390.833	6146.36
72.4391	17.6782	-390.848	6106.98
72.4391	17.6782	-390.797	6119.89
72.4391	17.6782	-390.802	6088.27
72.4391	17.6782	-390.754	6012.77
72.4391	17.6782	-390.659	5991.59
72.4391	17.6782	-390.734	6002.7
72.4391	17.6782	-390.768	5910.5
72.4391	17.6782	-390.736	5927.69
72.4391	17.6782	-390.734	5892.13
72.4391	17.6782	-390.569	5831.72
72.4391	17.6782	-390.614	5838.29
72.4392	17.6782	-390.569	5794.63
72.4392	17.6782	-390.515	5753.72
72.4392	17.6782	-390.419	5759.82
72.4392	17.6781	-390.278	5712.61
72.4392	17.6782	-390.291	5673.25
72.4392	17.6782	-390.157	5693.77
72.4392	17.6781	-390.212	5624.4
72.4392	17.6781	-390.202	5559.15
72.4392	17.6781	-390.158	5582.7
72.4392	17.6781	-390.175	5560.02
72.4392	17.6781	-390.132	5486.8
72.4392	17.6781	-390.139	5501.57
72.4392	17.6781	-390.165	5486.85
72.4392	17.6781	-390.199	5403.13
72.4392	17.6781	-390.132	5457.35
72.4392	17.6781	-390.115	5399.48
72.4392	17.6781	-390.073	5333.49
72.4392	17.6781	-390.07	5343.2
72.4392	17.6781	-389.969	5252.5
72.4392	17.6781	-389.887	5312.3
72.4392	17.6781	-389.755	5263.42
72.4392	17.6781	-389.687	5233.11
72.4392	17.6781	-389.618	5200.34
72.4392	17.6781	-389.484	5221.72
72.4392	17.6781	-389.45	5156.01
72.4392	17.6781	-389.426	5158.9
72.4392	17.6781	-389.325	5119.73
72.4392	17.678	-389.339	5070.6
72.4392	17.678	-389.307	5104.18
72.4392	17.6781	-389.293	5029.29
72.4392	17.6781	-389.237	4999.1
72.4392	17.678	-389.216	5016.55
72.4392	17.678	-389.188	4940.92
72.4392	17.678	-389.146	4989.26
72.4392	17.678	-389.294	4885.78
72.4392	17.678	-389.32	4873.45
72.4392	17.678	-389.319	4867.44
72.4392	17.678	-389.354	4869.64
72.4392	17.678	-389.448	4795.6
72.4392	17.678	-389.462	4831.03
72.4392	17.678	-389.583	4799.32
72.4392	17.678	-389.755	4743.65
72.4392	17.678	-389.662	4747.78
72.4391	17.678	-389.729	4697.85
72.4392	17.678	-389.738	4702.11
72.4392	17.678	-389.864	4693.82
72.4391	17.6779	-389.812	4648.78
72.4391	17.6779	-389.869	4585.11
72.4391	17.678	-389.886	4614.31
72.4391	17.6779	-389.96	4590.66
72.4391	17.6779	-389.96	4580.55
72.4391	17.6779	-390.022	4528.61
72.4391	17.6779	-390.065	4506.22
72.4391	17.6779	-390.052	4466.94
72.4391	17.6779	-390.07	4513
72.4391	17.6779	-390.135	4477.48
72.4391	17.6779	-390.189	4445.46
72.4391	17.6779	-390.342	4416.06
72.4391	17.6779	-390.427	4372.9
72.4391	17.6779	-390.426	4337.66
72.4391	17.6779	-390.52	4302.95
72.4391	17.6779	-390.609	4336.57
72.4391	17.6778	-390.704	4334.77
72.4391	17.6778	-390.797	4270
72.4391	17.6779	-390.872	4268.07
72.4391	17.6778	-390.975	4211.37
72.4391	17.6778	-391.003	4228.89
72.4391	17.6778	-391.036	4198.7
72.4391	17.6778	-391.06	4175.05
72.4391	17.6778	-391.114	4185.92
72.4391	17.6778	-391.133	4174.34
72.4391	17.6778	-391.169	4102.04
72.4391	17.6778	-391.135	4121.54
72.4391	17.6778	-391.093	4118.89
72.4391	17.6778	-391.227	4080.38
72.4391	17.6778	-391.236	4071.52
72.4391	17.6778	-391.212	4050.06
72.4391	17.6778	-391.17	4022.92
72.4391	17.6778	-391.131	4019.72
72.4391	17.6778	-391.103	3992.49
72.4391	17.6778	-391.066	3956.61
72.4391	17.6778	-391.095	3937.37
72.4391	17.6778	-391.098	3898.51
72.4391	17.6778	-390.976	3885
72.4391	17.6778	-390.935	3918.87
72.4391	17.6778	-390.847	3864.99
72.4391	17.6778	-390.913	3848.49
72.4391	17.6777	-389.402	3792.94
72.4391	17.6778	-390.945	3810.73
72.4391	17.6778	-390.983	3774.52
72.4391	17.6778	-390.992	3821.45
72.4391	17.6777	-391.004	3761.89
72.4391	17.6777	-390.977	3773.22
72.4391	17.6777	-391.038	3706.89
72.4391	17.6777	-391.005	3685.77
72.4391	17.6777	-390.98	3708.1
72.4391	17.6777	-390.961	3651.33
72.4391	17.6777	-390.981	3632.18
72.4391	17.6777	-391.08	3634.43
72.4391	17.6777	-391.047	3621.22
72.4391	17.6777	-391.072	3615.87
72.4391	17.6777	-391.183	3570.28
72.4391	17.6777	-391.156	3522.15
72.4391	17.6777	-391.259	3557.55
72.4391	17.6777	-391.361	3536.01
72.4391	17.6777	-391.432	3532.09
72.4391	17.6777	-391.461	3505.95
72.4391	17.6777	-391.565	3507.45
72.4391	17.6777	-391.583	3458.27
72.4391	17.6777	-391.526	3422.9
72.4391	17.6777	-391.583	3446.53
72.4391	17.6777	-391.659	3450.14
72.4391	17.6777	-391.63	3397.36
72.4391	17.6777	-391.561	3395.97
72.4391	17.6777	-391.534	3382.35
72.4391	17.6777	-391.529	3337.01
72.4391	17.6777	-391.499	3346.86
72.4391	17.6777	-391.498	3330.93
72.4391	17.6777	-391.575	3347.44
72.4391	17.6777	-391.575	3330.25
72.4391	17.6777	-391.668	3297.38
72.4391	17.6777	-391.659	3268.7
72.4391	17.6777	-391.68	3265.76
72.4391	17.6777	-391.716	3268.09
72.4391	17.6777	-391.633	3220.07
72.439	17.6777	-391.539	3228.22
72.439	17.6777	-391.434	3239.48
72.4391	17.6777	-391.472	3216.37
72.4391	17.6777	-391.392	3196.85
72.439	17.6777	-391.38	3166.6
72.439	17.6777	-391.357	3184.5
72.439	17.6777	-391.309	3148.39
72.439	17.6777	-391.283	3127.9
72.439	17.6777	-391.317	3120.18
72.439	17.6777	-391.219	3134.47
72.439	17.6777	-391.19	3076.69
72.439	17.6777	-391.155	3116.07
72.439	17.6777	-391.058	3091.71
72.439	17.6777	-391.12	3080.69
72.439	17.6777	-391.151	3059.84
72.439	17.6777	-391.104	3072.36
72.439	17.6777	-391.181	3041.51
72.439	17.6777	-391.264	3038.24
72.439	17.6777	-391.369	3020.88
72.439	17.6777	-391.384	3030.07
72.439	17.6777	-391.329	3002.99
72.439	17.6777	-391.198	3011.43
72.439	17.6777	-391.173	2993.95
72.439	17.6777	-391.052	2986.39
72.439	17.6777	-391.033	2983.22
72.439	17.6777	-391.006	2999.46
72.439	17.6777	-391.013	2942.38
72.439	17.6777	-390.995	2976.67
72.439	17.6777	-391.132	2929.16
72.439	17.6777	-391.13	2930.11
72.439	17.6777	-391.233	2945.71
72.439	17.6777	-391.179	2910.14
72.439	17.6777	-391.137	2902.85
72.439	17.6777	-391.012	2898.55
72.439	17.6777	-390.986	2924.77
72.439	17.6777	-390.981	2871.83
72.439	17.6777	-390.805	2883.43
72.439	17.6777	-390.7	2858.4
72.439	17.6777	-390.812	2881.58
72.439	17.6777	-390.766	2890.94
72.439	17.6777	-390.735	2858.97
72.439	17.6777	-390.771	2841.35
72.439	17.6777	-390.731	2860.71
72.439	17.6777	-390.812	2878.81
72.439	17.6777	-390.814	2829.63
72.439	17.6777	-390.896	2849.15
72.439	17.6777	-390.942	2854.87
72.439	17.6777	-391.066	2843.97
72.439	17.6777	-391.043	2845.22
72.439	17.6777	-391.056	2825.08
72.439	17.6777	-391.032	2798.92
72.439	17.6777	-390.943	2824.24
72.439	17.6777	-390.997	2838.62
72.439	17.6777	-391.031	2822.22
72.439	17.6777	-391.018	2803.08
72.439	17.6777	-391.048	2796.94
72.439	17.6777	-391.04	2819.06
72.439	17.6777	-390.976	2811.38
72.439	17.6777	-391.02	2765.91
72.439	17.6777	-391.072	2784.72
72.439	17.6777	-391.091	2778.22
72.439	17.6777	-391.121	2780.59
72.439	17.6777	-391.2	2796.27
72.439	17.6777	-391.346	2772.78
72.439	17.6777	-391.474	2782.04
72.439	17.6777	-391.505	2762.01
72.439	17.6777	-391.462	2765.76
72.439	17.6777	-391.49	2782.22
72.439	17.6777	-391.588	2770.35
72.439	17.6777	-391.613	2787.89
72.439	17.6777	-391.719	2807.88
72.439	17.6777	-391.741	2759.35
72.439	17.6777	-391.82	2745.06
72.439	17.6777	-391.823	2776.35
72.439	17.6777	-391.903	2752.97
72.439	17.6777	-391.963	2771.93
72.439	17.6777	-391.937	2774.45
72.439	17.6777	-391.957	2720.98
72.439	17.6777	-392.019	2771.34
72.439	17.6777	-392.112	2754.79
72.439	17.6777	-392.141	2758.25
72.439	17.6777	-392.188	2776.89
72.439	17.6777	-392.198	2767.58
72.439	17.6777	-392.172	2775.03
72.439	17.6777	-392.308	2726.22
72.439	17.6777	-392.408	2739.37
72.439	17.6777	-392.399	2761.78
72.439	17.6777	-392.476	2751.36
72.439	17.6777	-392.534	2749.71
72.439	17.6778	-392.658	2783.48
72.439	17.6777	-392.643	2751.78
72.439	17.6778	-392.632	2761.61
72.439	17.6777	-392.726	2774.01
72.439	17.6777	-392.722	2775.11
72.439	17.6777	-392.793	2753.89
72.439	17.6777	-392.933	2771.05
72.439	17.6777	-392.904	2761.95
72.439	17.6778	-392.883	2753.87
72.439	17.6778	-392.899	2785.24
72.439	17.6778	-392.909	2737.95
72.439	17.6778	-392.864	2765.86
72.439	17.6778	-392.916	2751.4
72.439	17.6778	-392.973	2786.12
72.439	17.6778	-392.865	2757.17
72.439	17.6778	-392.898	2783.51
72.439	17.6778	-392.864	2775.95
72.4389	17.6778	-392.996	2766.02
72.439	17.6778	-392.911	2764.89
72.439	17.6778	-393.13	2784.97
72.4389	17.6778	-393.125	2775.79
72.4389	17.6778	-393.058	2773.06
72.4389	17.6778	-393.124	2801.06
72.4389	17.6778	-393.182	2779.58
72.4389	17.6778	-393.237	2782.47
72.4389	17.6778	-393.239	2783.12
72.4389	17.6778	-393.344	2793.89
72.4389	17.6778	-393.291	2765.26
72.4389	17.6778	-393.292	2781.83
72.4389	17.6778	-393.297	2801.3
72.4389	17.6778	-393.356	2808.84
72.4389	17.6778	-393.484	2821.93
72.4389	17.6778	-393.407	2844.3
72.4389	17.6778	-393.508	2828.89
72.4389	17.6778	-393.478	2884.16
72.4389	17.6778	-393.449	2883.87
72.4389	17.6778	-393.524	2907.4
72.4389	17.6778	-393.371	2955.29
72.4389	17.6778	-393.263	2984.97
72.4389	17.6778	-393.298	3001.46
72.4389	17.6778	-393.212	3055.53
72.4389	17.6778	-393.166	3078.59
72.4389	17.6778	-393.126	3220.8
72.4389	17.6778	-393.114	3313.67
72.4389	17.6778	-393.114	3395.24
72.4389	17.6778	-393.126	3481.79
72.4389	17.6778	-393.035	3572.42
72.4389	17.6778	-392.85	3685.8
72.4389	17.6779	-392.842	3793.21
72.4389	17.6779	-392.817	4045.34
72.4389	17.6779	-392.803	4172.91
72.4389	17.6779	-392.766	4328.38
72.4389	17.6779	-392.783	4474.25
72.4389	17.6779	-392.729	4661.38
72.4389	17.6779	-392.76	4823.67
72.4389	17.6779	-392.795	5162.76
72.4389	17.6779	-392.738	5401.35
72.4389	17.6779	-392.767	5609.35
72.4389	17.6779	-392.853	5762.58
72.4389	17.6779	-392.764	6060.09
72.4389	17.6779	-392.731	6301.51
72.4389	17.6779	-392.684	6750.23
72.4389	17.6779	-392.617	7041.31
72.4389	17.6779	-392.671	7251.24
72.4389	17.6779	-392.667	7568.33
72.4389	17.6779	-392.738	7800.87
72.4389	17.6779	-392.778	8157.55
72.4389	17.6779	-392.812	8706.44
72.4389	17.6779	-392.85	9013.33
72.4389	17.6779	-392.924	9358.69
72.4389	17.6779	-392.98	9656.3
72.4389	17.6779	-393.05	10001.9
72.4389	17.6779	-393.027	10319.5
72.4389	17.6779	-393.098	11047
72.4389	17.6779	-393.089	11380.7
72.4389	17.6779	-393.093	11662.5
72.4389	17.6779	-393.082	12036.3
72.4389	17.6779	-393.048	12393.7
72.4389	17.6779	-392.966	12760.8
72.4389	17.6779	-393	13585.1
72.4389	17.678	-393.048	14042.2
72.4389	17.678	-393.116	14518.9
72.4389	17.6779	-393.082	14836
72.4389	17.678	-393.123	15377.8
72.4389	17.6779	-393.098	15630.3
72.4389	17.6779	-393.094	16539.9
72.4389	17.6779	-393.035	16996.2
72.4389	17.6779	-393.062	17387.9
72.4389	17.678	-393.083	17527.7
72.4389	17.678	-393.087	17542.6
72.4389	17.678	-393.156	17543
72.4389	17.678	-393.177	17544.7
72.4389	17.678	-393.231	17545
72.4389	17.678	-393.233	17544.7
72.4389	17.678	-393.273	17545.3
72.4389	17.678	-393.353	17544.8
72.4389	17.678	-393.287	17544.3
72.4389	17.678	-393.198	17537.5
72.4389	17.678	-393.199	17536.5
72.4389	17.678	-393.151	17537.7
72.4389	17.678	-393.173	17536.9
72.4389	17.678	-393.212	17538.4
72.4389	17.678	-393.218	17540.4
72.4389	17.678	-393.212	17539.6
72.4389	17.678	-393.324	17538.9
72.4389	17.678	-393.348	17538.6
72.4389	17.678	-393.382	17538.6
72.4389	17.678	-393.404	17538.4
72.4389	17.678	-393.486	17538.9
72.4389	17.6781	-393.47	17538.1
72.4389	17.6781	-393.559	17540.6
72.4389	17.6781	-393.589	17543.9
72.4389	17.6781	-393.619	17546.8
72.4389	17.6781	-393.533	17547.7
72.4389	17.6781	-393.609	17548.5
72.4389	17.6781	-393.672	17548.9
72.4389	17.6781	-393.66	17547.4
72.4389	17.6781	-393.633	17550.5
72.4389	17.6781	-393.758	17552.9
72.4389	17.6781	-393.771	17552.3
72.4389	17.6781	-393.756	17552.9
72.4389	17.6781	-393.85	17554.8
72.4389	17.6781	-393.856	17555.5
72.4389	17.6781	-393.862	17555.8
72.4389	17.6781	-393.904	17556.4
72.4389	17.6781	-393.861	17556.7
72.4389	17.6781	-393.852	17556.1
72.4389	17.6782	-393.848	17555.4
72.4389	17.6781	-393.798	17555.9
72.4389	17.6782	-393.822	17556.4
72.4389	17.6782	-393.782	17557.1
72.4389	17.6782	-393.726	17557.3
72.4389	17.6782	-393.632	17554.7
72.4389	17.6782	-393.519	17551
72.4389	17.6782	-393.442	17546.8
72.4389	17.6782	-393.377	17545.8
72.4389	17.6782	-393.318	17546.2
72.4389	17.6782	-393.251	17546.3
72.4389	17.6782	-393.08	17545.9
72.4389	17.6782	-393.028	17549.1
72.4389	17.6783	-393.011	17550.6
72.4389	17.6783	-392.994	17550.2
72.4389	17.6783	-392.88	17550.5
72.4389	17.6783	-392.783	17549.6
72.4389	17.6783	-392.488	17549.6
72.4389	17.6782	-392.376	17552.4
72.4389	17.6783	-392.226	17555.9
72.4389	17.6783	-392.083	17550.2
72.4389	17.6783	-391.987	17543.1
72.4389	17.6783	-391.951	17543.9
72.4389	17.6783	-391.98	17544.2
72.4389	17.6783	-391.842	17547.2
72.4389	17.6783	-391.904	17546.1
72.4389	17.6783	-391.86	17546.7
72.4389	17.6783	-391.845	17547
72.4389	17.6783	-391.774	17548.1
72.4389	17.6783	-391.817	17548.2
72.4389	17.6783	-391.811	17547.6
72.4389	17.6783	-391.7	17552.2
72.4389	17.6783	-391.632	17552.8
72.4389	17.6783	-391.495	17553
72.4389	17.6783	-391.454	17553.4
72.4389	17.6783	-391.282	17552.1
72.4389	17.6783	-391.246	17551.5
72.4389	17.6783	-391.224	17552.9
72.4389	17.6783	-391.162	17553.8
72.4389	17.6784	-391.168	17556
72.4389	17.6784	-391.138	17556.2
72.4389	17.6783	-391.064	17553.7
72.4389	17.6784	-391.004	17545.9
72.4389	17.6784	-390.995	17540
72.4389	17.6784	-390.96	17541.9
72.4389	17.6784	-390.906	17549.7
72.4389	17.6784	-390.861	17551.1
72.4389	17.6784	-390.805	17551.9
72.4389	17.6784	-390.795	17552
72.4389	17.6784	-390.642	17554.9
72.4389	17.6784	-390.648	17555.1
72.4389	17.6784	-390.633	17555.9
72.4389	17.6784	-390.622	17555.9
72.4389	17.6784	-390.536	17556.2
72.4389	17.6784	-390.435	17556.7
72.4389	17.6784	-390.319	17556.8
72.4389	17.6784	-390.318	17556
72.4389	17.6784	-390.243	17555.6
72.4389	17.6784	-390.154	17556.1
72.4389	17.6784	-390.023	17557.4
72.4389	17.6784	-389.903	17557.5
72.4389	17.6784	-389.862	17556.4
72.4389	17.6784	-389.821	17556.7
72.4389	17.6784	-389.709	17556.8
72.4389	17.6784	-389.723	17556.6
72.4389	17.6784	-389.677	17556.9
72.4389	17.6784	-389.656	17558.7
72.4389	17.6784	-389.674	17557
72.4389	17.6784	-389.689	17556.9
72.4389	17.6784	-389.7	17554.8
72.4389	17.6784	-389.772	17556.8
72.4389	17.6784	-389.739	17555.8
72.4389	17.6784	-389.647	17554.8
72.4389	17.6785	-389.669	17553.8
72.4389	17.6785	-389.593	17553.5
72.4389	17.6785	-389.654	17553.8
72.4389	17.6785	-389.639	17554.5
72.4389	17.6785	-389.54	17554.8
72.4389	17.6785	-389.512	17554.4
72.4389	17.6785	-389.522	17553
72.4389	17.6785	-389.37	17552
72.4389	17.6785	-389.383	17552
72.4389	17.6785	-389.188	17552.2
72.4389	17.6785	-389.128	17554
72.4389	17.6785	-389.16	17559.6
72.4389	17.6785	-389.014	17560.6
72.4389	17.6785	-389.02	17558.3
72.4389	17.6785	-388.925	17557.4
72.4389	17.6785	-388.923	17557.3
72.4389	17.6785	-388.963	17555.7
72.4389	17.6785	-388.983	17556.1
72.4389	17.6785	-389.05	17557.6
72.4389	17.6785	-389.102	17558.8
72.4389	17.6785	-389.152	17558.7
72.4389	17.6785	-389.283	17558.2
72.4389	17.6786	-389.225	17558.2
72.4389	17.6786	-389.379	17558.9
72.4389	17.6785	-389.404	17559.9
72.4389	17.6786	-389.383	17560.3
72.4389	17.6786	-389.263	17558.3
72.4389	17.6786	-389.157	17556.2
72.4389	17.6786	-389.075	17556.6
72.4389	17.6786	-388.981	17562.6
72.4389	17.6786	-388.872	17561.2
72.4389	17.6786	-388.887	17562.1
72.4389	17.6786	-388.759	17560
72.4389	17.6786	-388.69	17559.7
72.4389	17.6786	-388.703	17557.5
72.4389	17.6786	-388.712	17556.1
72.4389	17.6786	-388.681	17555.9
72.4389	17.6786	-388.747	17555.5
72.4389	17.6786	-388.718	17555.4
72.4389	17.6786	-388.733	17554.9
72.4389	17.6786	-388.815	17554.6
72.4389	17.6786	-388.859	17546.9
72.4389	17.6786	-388.949	17545.8
72.4389	17.6786	-388.967	17546
72.4389	17.6786	-388.974	17548.7
72.4389	17.6787	-389.075	17549.8
72.4389	17.6786	-389.14	17551.9
72.4389	17.6787	-389.121	17552.6
72.4389	17.6787	-389.045	17556.7
72.4389	17.6787	-389.07	17561.2
72.4389	17.6787	-388.78	17562.2
72.4389	17.6787	-388.645	17559.9
72.4389	17.6787	-388.589	17559.2
72.4389	17.6787	-388.496	17559.8
72.4389	17.6787	-388.446	17559.2
72.4389	17.6787	-388.473	17559
72.4389	17.6787	-388.375	17560.9
72.4389	17.6787	-388.382	17563
72.4389	17.6787	-388.383	17563.6
72.4389	17.6787	-388.407	17563.3
72.4389	17.6787	-388.416	17563.1
72.4389	17.6787	-388.449	17562.7
72.4389	17.6787	-388.51	17562.4
72.4389	17.6788	-388.594	17562.3
72.4389	17.6788	-388.588	17563.7
72.4389	17.6788	-388.67	17562.8
72.4389	17.6788	-388.793	17561.9
72.4389	17.6788	-388.824	17560.1
72.4389	17.6788	-388.91	17564.4
72.4389	17.6788	-389.029	17565.8
72.4389	17.6788	-389.072	17565.5
72.4389	17.6788	-389.083	17566.4
72.4389	17.6788	-389.104	17566.7
72.4389	17.6788	-389.148	17565.9
72.4389	17.6788	-389.194	17565.1
72.4389	17.6788	-389.245	17563.8
72.4389	17.6788	-389.209	17563.8
72.4389	17.6788	-389.204	17565.1
72.4389	17.6788	-389.157	17565.1
72.4389	17.6788	-389.176	17565.4
72.4389	17.6788	-389.132	17559.5
72.4389	17.6788	-389.182	17561.9
72.4389	17.6788	-389.267	17560.3
72.4389	17.6788	-389.409	17556.1
72.4389	17.6788	-389.477	17554.4
72.4389	17.6788	-389.521	17557.7
72.4389	17.6788	-389.537	17559
72.4389	17.6788	-389.717	17559.1
72.4389	17.6788	-389.749	17558.2
72.4389	17.6788	-390.057	17560
72.4389	17.6788	-390.255	17560
72.4389	17.6788	-390.364	17561.1
72.4389	17.6788	-390.472	17559
72.4389	17.6788	-390.618	17556
72.4389	17.6788	-390.652	17555.8
72.4389	17.6788	-390.884	17554.5
72.4389	17.6788	-390.925	17555.2
72.4389	17.6788	-390.991	17555.9
72.4389	17.6788	-390.987	17556.2
72.4389	17.6788	-391.051	17555.5
72.4389	17.6788	-391.048	17555.8
72.4389	17.6788	-391.073	17555.6
72.4389	17.6789	-391.209	17557.4
72.4389	17.6788	-391.236	17557.7
72.4389	17.6789	-391.212	17557
72.4389	17.6788	-391.298	17557.6
72.4389	17.6788	-391.242	17558.9
72.4389	17.6788	-391.259	17559.8
72.4389	17.6789	-391.441	17560.1
72.4389	17.6789	-391.389	17560.9
72.4389	17.6789	-391.294	17561.5
72.4389	17.6789	-391.353	17561.3
72.4389	17.6789	-391.305	17561.5
72.4389	17.6789	-391.221	17562.5
72.4389	17.6789	-391.302	17563.3
72.4389	17.6789	-391.254	17563.3
72.4389	17.6789	-391.307	17563.2
72.4389	17.6789	-391.362	17562.8
72.4389	17.6789	-391.358	17562.8
72.4389	17.6789	-391.114	17560.7
72.4389	17.6789	-391.095	17560.2
72.4389	17.6789	-391.012	17559.9
72.4389	17.6789	-390.96	17557.7
72.4389	17.6789	-390.935	17557.9
72.4389	17.6789	-390.932	17558.5
72.4389	17.6789	-390.902	17558.6
72.4389	17.6789	-390.97	17558.5
72.4389	17.6789	-390.975	17558.7
72.4389	17.6789	-390.987	17557.7
72.4389	17.6789	-391.007	17557.6
72.4389	17.6789	-391.089	17557.2
72.4389	17.6789	-391.064	17557.7
72.4389	17.6789	-391.185	17557.6
72.4389	17.6789	-391.187	17557.1
72.4389	17.6789	-391.193	17557.5
72.4389	17.6789	-391.29	17557.3
72.4389	17.6789	-391.315	17557.3
72.4389	17.6789	-391.376	17557
72.4389	17.6789	-391.285	17555.1
72.4389	17.6789	-391.232	17550.6
72.4389	17.6789	-391.248	17548.5
72.4389	17.6789	-391.301	17551
72.4389	17.6789	-391.333	17550.4
72.4389	17.6789	-391.376	17551.1
72.4389	17.6789	-391.27	17546.6
72.4389	17.6789	-391.243	17545.5
72.4389	17.6789	-391.219	17546.5
72.4389	17.6789	-391.175	17548.4
72.4389	17.6789	-391.245	17549.5
72.4389	17.6789	-391.273	17549.5
72.4389	17.6789	-391.251	17544.7
72.4389	17.6789	-391.253	17544.6
72.4389	17.6789	-391.367	17540.2
72.4389	17.6789	-391.328	17494.9
72.4389	17.6789	-391.454	17461
72.4389	17.6789	-391.483	17302.8
72.4389	17.679	-391.567	17152.4
72.4389	17.6789	-391.51	17253.5
72.4388	17.6789	-391.603	16605
72.4388	17.6789	-391.64	16897.6
72.4388	17.6789	-391.633	16359.9
72.4388	17.6789	-391.665	16449.9
72.4388	17.679	-391.592	15980.6
72.4388	17.679	-391.55	15826.6
72.4388	17.679	-391.407	15876.6
72.4388	17.679	-391.343	15604.6
72.4388	17.679	-391.278	15553.1
72.4388	17.6789	-391.239	15337.9
72.4388	17.679	-391.218	15007.1
72.4388	17.679	-391.213	14799.8
72.4388	17.679	-391.277	14783.3
72.4388	17.6789	-391.288	14680.9
72.4388	17.6789	-391.267	14549.6
72.4388	17.6789	-391.265	14533.9
72.4388	17.679	-391.249	14413.5
72.4388	17.679	-391.252	14016.1
72.4388	17.6789	-391.195	13933.4
72.4388	17.6789	-391.258	13841.6
72.4388	17.6789	-391.245	13528.5
72.4388	17.6789	-391.291	13639.8
72.4388	17.6789	-391.274	13276.7
72.4388	17.6789	-391.278	13159.4
72.4388	17.6789	-391.209	13103.8
72.4388	17.6789	-391.096	12867
72.4388	17.6789	-390.993	12759.8
72.4388	17.6789	-390.927	12715.4
72.4388	17.6789	-390.693	12625.4
72.4388	17.6789	-390.711	12383.8
72.4388	17.6789	-390.673	12265
72.4388	17.6789	-390.661	12086.5
72.4388	17.6789	-390.574	11921.3
72.4388	17.6789	-390.571	11587.7
72.4388	17.6789	-390.575	11676.8
72.4388	17.6789	-390.522	11576.1
72.4388	17.679	-390.484	11486.5
72.4388	17.679	-390.377	11370.1
72.4388	17.679	-390.33	11232.7
72.4388	17.679	-390.132	11135.6
72.4388	17.679	-390.02	10919.9
72.4388	17.679	-389.974	10821.5
72.4388	17.679	-389.99	10807.6
72.4388	17.6789	-389.86	10636.2
72.4388	17.6789	-389.811	10541.8
72.4388	17.679	-389.805	10464.2
72.4388	17.679	-389.763	10323.7
72.4388	17.679	-389.78	10233
72.4388	17.679	-389.683	10170.1
72.4388	17.679	-389.746	10048.6
72.4388	17.679	-389.706	9890.77
72.4388	17.679	-389.711	9819.98
72.4388	17.679	-389.618	9814.37
72.4388	17.679	-389.645	9583.77
72.4388	17.679	-389.55	9547.26
72.4388	17.679	-389.363	9476.35
72.4388	17.679	-389.348	9317.24
72.4388	17.679	-389.223	9220.86
72.4388	17.679	-389.209	9109.94
72.4388	17.679	-389.156	8892.18
72.4388	17.679	-389.112	8979.09
72.4388	17.679	-389.164	8813.48
72.4388	17.679	-389.148	8766.07
72.4388	17.679	-389.132	8656.66
72.4388	17.679	-389.082	8538.94
72.4387	17.679	-389.068	8505.26
72.4387	17.679	-389.062	8331.19
72.4387	17.679	-388.984	8345.76
72.4387	17.679	-388.95	8323.37
72.4387	17.679	-388.896	8267.6
72.4387	17.679	-388.859	8072.13
72.4387	17.679	-388.833	8073.31
72.4387	17.679	-388.797	7864.26
72.4387	17.679	-388.68	7824.44
72.4387	17.679	-388.684	7819.81
72.4387	17.679	-388.629	7679.71
72.4387	17.679	-388.634	7645.01
72.4387	17.679	-388.525	7574.4
72.4387	17.679	-388.585	7494.17
72.4387	17.679	-388.482	7492.64
72.4387	17.679	-388.547	7399.77
72.4387	17.679	-388.503	7407.76
72.4387	17.679	-388.585	7296.23
72.4387	17.679	-388.642	7161.52
72.4387	17.679	-388.535	7202.94
72.4387	17.679	-388.464	7088.07
72.4387	17.679	-388.425	7031.93
72.4387	17.679	-388.415	6913.36
72.4387	17.679	-388.348	6906.85
72.4387	17.679	-388.311	6872.41
72.4387	17.679	-388.229	6784.01
72.4387	17.679	-388.227	6779.02
72.4387	17.679	-388.221	6678.32
72.4387	17.679	-388.19	6617.12
72.4387	17.679	-388.232	6566.99
72.4387	17.679	-388.214	6471.48
72.4387	17.6792	-387.896	6370.41
72.4387	17.6791	-387.983	6333.51
72.4387	17.6791	-388.09	6300.11
72.4387	17.6791	-387.923	6233.33
72.4387	17.6791	-387.812	6135.96
72.4387	17.6791	-387.924	6171.69
72.4387	17.6791	-387.836	5980.8
72.4387	17.6791	-387.783	5869
72.4387	17.6791	-387.794	5835.3
72.4387	17.679	-387.789	5854.02
72.4387	17.6791	-387.686	5835.63
72.4387	17.6791	-387.637	5679.1
72.4387	17.6791	-387.486	5625.2
72.4387	17.6791	-387.459	5564.5
72.4387	17.6791	-387.547	5581.61
72.4387	17.6791	-387.421	5516.76
72.4387	17.6791	-387.445	5463.06
72.4387	17.6791	-387.455	5404.07
72.4387	17.6791	-387.447	5377.38
72.4387	17.6791	-387.397	5354.5
72.4387	17.679	-387.458	5373.74
72.4387	17.6791	-387.323	5318.57
72.4387	17.6791	-387.418	5251.98
72.4387	17.6791	-387.329	5285.01
72.4387	17.6791	-387.396	5263.55
72.4387	17.6791	-387.385	5201.26
72.4387	17.6791	-387.369	5177.12
72.4387	17.6791	-387.306	5134.28
72.4387	17.6791	-387.295	5039.44
72.4387	17.6791	-387.292	5051.5
72.4387	17.6791	-387.243	5072.08
72.4387	17.6791	-387.146	5069.56
72.4387	17.6791	-387.14	4957.47
72.4387	17.6791	-387.06	4983.19
72.4387	17.6791	-386.997	5010.08
72.4387	17.6791	-387.01	4918.44
72.4387	17.6791	-387.025	4936.16
72.4387	17.6791	-387.024	4924.79
72.4387	17.6791	-387.011	4899.91
72.4387	17.6791	-386.99	4811.47
72.4387	17.6791	-386.986	4804.3
72.4387	17.6791	-386.979	4807.19
72.4387	17.6791	-386.969	4764.92
72.4387	17.6791	-386.967	4802.19
72.4387	17.6791	-386.926	4793.74
72.4387	17.6791	-386.977	4749.51
72.4387	17.6791	-386.945	4719.48
72.4387	17.6791	-386.884	4635.82
72.4387	17.6791	-386.959	4645.51
72.4387	17.6791	-386.94	4683.4
72.4387	17.6791	-387.006	4596.88
72.4387	17.6791	-386.957	4640.3
72.4387	17.6791	-386.979	4613.53
72.4387	17.6791	-386.965	4619.78
72.4387	17.6791	-387.085	4666.99
72.4387	17.6791	-387.089	4596.53
72.4387	17.6791	-387.095	4536.45
72.4387	17.6791	-387.113	4563.67
72.4387	17.6791	-387.087	4523.83
72.4387	17.6791	-387.079	4561.36
72.4387	17.6791	-387.076	4556.22
72.4387	17.6791	-387.091	4510.96
72.4387	17.6791	-387.059	4483.73
72.4387	17.6791	-387.085	4451.08
72.4386	17.6791	-387.043	4499.67
72.4386	17.6791	-387.101	4454.87
72.4387	17.6791	-387.128	4479.01
72.4387	17.6791	-387.046	4484.77
72.4386	17.6791	-387.087	4438.77
72.4386	17.6791	-387.112	4400.72
72.4386	17.6791	-387.023	4428.05
72.4387	17.6791	-387.08	4423.1
72.4387	17.6791	-387.033	4415.43
72.4386	17.679	-387.15	4382.72
72.4386	17.6791	-387.062	4417.12
72.4386	17.679	-387.005	4391.61
72.4386	17.679	-387.065	4399.95
72.4386	17.679	-387.038	4354.6
72.4386	17.679	-387.055	4336.65
72.4386	17.679	-387.06	4354.56
72.4386	17.679	-386.966	4356.46
72.4386	17.679	-386.884	4330.58
72.4386	17.679	-386.991	4323.78
72.4386	17.679	-387.002	4361.84
72.4386	17.679	-386.954	4326.09
72.4386	17.679	-386.803	4333.62
72.4386	17.679	-386.743	4319.08
72.4386	17.679	-386.668	4332.55
72.4386	17.679	-386.619	4293.11
72.4386	17.679	-386.67	4304.2
72.4386	17.679	-386.614	4283.03
72.4386	17.679	-386.61	4314.55
72.4386	17.679	-386.632	4341.33
72.4386	17.679	-386.663	4313.66
72.4386	17.679	-386.669	4281.24
72.4386	17.679	-386.601	4311.94
72.4386	17.679	-386.667	4265.12
72.4386	17.679	-386.64	4294.74
72.4386	17.679	-386.798	4284.34
72.4386	17.6789	-386.816	4320.92
72.4386	17.6789	-386.728	4294.6
72.4386	17.6789	-386.636	4255.65
72.4386	17.6789	-386.624	4258.25
72.4386	17.6789	-386.611	4291.16
72.4386	17.6789	-386.604	4261.26
72.4386	17.6789	-386.587	4320.47
72.4386	17.6789	-386.604	4245.94
72.4386	17.6789	-386.621	4258.77
72.4386	17.6789	-386.628	4276.49
72.4386	17.6789	-386.715	4280.99
72.4386	17.6789	-386.735	4265.72
72.4386	17.6789	-386.767	4255.79
72.4386	17.6789	-386.786	4274.93
72.4386	17.6789	-386.763	4297.94
72.4386	17.6789	-386.744	4289.72
72.4386	17.6789	-386.759	4266.79
72.4386	17.6789	-386.731	4252.23
72.4386	17.6789	-386.649	4247.99
72.4386	17.6789	-386.612	4304.25
72.4386	17.6789	-386.642	4260.05
72.4386	17.6789	-386.595	4237.41
72.4386	17.6789	-386.413	4332.6
72.4386	17.6789	-386.351	4250.96
72.4386	17.6789	-386.268	4268.4
72.4386	17.6788	-386.284	4286.3
72.4386	17.6788	-386.309	4293.73
72.4386	17.6788	-386.303	4302.82
72.4386	17.6788	-386.291	4247.8
72.4386	17.6788	-386.234	4307.03
72.4386	17.6788	-386.132	4228.76
72.4386	17.6788	-386.051	4287.51
72.4386	17.6788	-385.99	4318.83
72.4386	17.6788	-385.884	4281.12
72.4386	17.6788	-385.841	4272.57
72.4386	17.6788	-385.807	4318.43
72.4386	17.6788	-385.731	4257.47
72.4387	17.6788	-385.832	4287.74
72.4386	17.6788	-385.863	4239.35
72.4386	17.6788	-385.9	4244.89
72.4387	17.6788	-385.877	4254.48
72.4387	17.6787	-385.979	4270.36
72.4387	17.6787	-386.022	4260.71
72.4387	17.6787	-386.093	4315.19
72.4387	17.6787	-386.056	4197.97
72.4387	17.6787	-386.145	4244.22
72.4387	17.6787	-386.112	4261.96
72.4387	17.6787	-386.211	4244.86
72.4387	17.6787	-386.261	4285.77
72.4387	17.6787	-386.283	4230.39
72.4387	17.6787	-386.337	4198.28
72.4387	17.6787	-386.369	4225.37
72.4387	17.6787	-386.379	4223.34
72.4387	17.6787	-386.322	4194.02
72.4387	17.6787	-386.248	4205.54
72.4387	17.6787	-386.252	4188.21
72.4387	17.6787	-386.173	4203.49
72.4387	17.6787	-386.197	4187.89
72.4387	17.6787	-386.283	4235.37
72.4387	17.6787	-386.303	4181.76
72.4387	17.6786	-386.457	4178.09
72.4387	17.6786	-386.51	4181.69
72.4387	17.6786	-386.542	4165.23
72.4387	17.6786	-386.543	4172.72
72.4387	17.6786	-386.529	4168.42
72.4387	17.6786	-386.491	4200.74
72.4387	17.6786	-386.54	4126.11
72.4387	17.6786	-386.527	4131.72
72.4387	17.6786	-386.408	4126.42
72.4387	17.6786	-386.395	4144.6
72.4387	17.6786	-386.332	4099.76
72.4387	17.6786	-386.236	4117.62
72.4387	17.6786	-386.176	4082.9
72.4387	17.6786	-386.227	4095.92
72.4387	17.6786	-386.177	4059.83
72.4387	17.6786	-386.215	4039.43
72.4387	17.6786	-386.136	4040.7
72.4387	17.6786	-386.185	4068.32
72.4387	17.6786	-386.199	4070.33
72.4387	17.6786	-386.261	4068.75
72.4387	17.6786	-386.226	4042.62
72.4387	17.6786	-386.136	4032.51
72.4387	17.6786	-386.013	4055.11
72.4387	17.6786	-385.886	4041.67
72.4387	17.6786	-385.707	4021.64
72.4387	17.6785	-385.651	4036.77
72.4387	17.6785	-385.551	4010.27
72.4387	17.6785	-385.566	3983.63
72.4387	17.6785	-385.549	4004.97
72.4387	17.6785	-385.549	3974.43
72.4387	17.6785	-385.507	3972.82
72.4387	17.6785	-385.476	3959.9
72.4387	17.6785	-385.351	3953.16
72.4387	17.6785	-385.266	3916.48
72.4387	17.6785	-385.202	3938.07
72.4387	17.6785	-385.134	3915.66
72.4387	17.6785	-385.112	3939.11
72.4387	17.6785	-385.016	3897.63
72.4387	17.6785	-384.952	3932.81
72.4387	17.6785	-384.993	3904.94
72.4387	17.6785	-384.958	3905.79
72.4387	17.6785	-384.96	3894.77
72.4387	17.6785	-384.988	3873.68
72.4387	17.6785	-385.021	3865.93
72.4387	17.6785	-385.007	3864.58
72.4387	17.6785	-385.013	3850.95
72.4387	17.6785	-385.006	3816.58
72.4387	17.6785	-384.965	3828.23
72.4387	17.6784	-384.894	3824.76
72.4387	17.6785	-384.777	3804.17
72.4387	17.6785	-384.622	3798.32
72.4387	17.6784	-384.569	3809.28
72.4387	17.6784	-384.54	3752.42
72.4387	17.6784	-384.464	3766.56
72.4387	17.6784	-384.421	3754.34
72.4387	17.6784	-384.57	3724.28
72.4387	17.6784	-384.595	3706.41
72.4387	17.6784	-384.62	3696.16
72.4387	17.6784	-384.688	3709.28
72.4387	17.6784	-384.752	3629.94
72.4387	17.6784	-384.734	3683.5
72.4387	17.6784	-384.766	3669.86
72.4387	17.6784	-384.697	3649.04
72.4387	17.6784	-384.73	3637.37
72.4387	17.6784	-384.701	3636.01
72.4387	17.6784	-384.57	3587.66
72.4387	17.6784	-384.585	3592.09
72.4387	17.6784	-384.562	3546.98
72.4387	17.6784	-384.578	3579.48
72.4387	17.6784	-384.546	3546.98
72.4387	17.6784	-384.548	3567.91
72.4387	17.6784	-384.593	3576.36
72.4387	17.6784	-384.592	3512.45
72.4387	17.6784	-384.68	3507.28
72.4387	17.6784	-384.678	3521.82
72.4387	17.6784	-384.713	3522.49
72.4387	17.6784	-384.666	3499.49
72.4387	17.6784	-384.768	3488.86
72.4387	17.6784	-384.916	3452.61
72.4387	17.6784	-384.901	3400.74
72.4387	17.6784	-384.925	3428.51
72.4387	17.6784	-384.87	3448.66
72.4387	17.6784	-384.935	3415.28
72.4387	17.6784	-384.947	3403.56
72.4387	17.6784	-384.87	3395.73
72.4387	17.6784	-384.961	3374.84
72.4387	17.6784	-384.975	3364.08
72.4387	17.6784	-384.982	3340.98
72.4387	17.6784	-384.936	3348.83
72.4387	17.6784	-385.017	3349.6
72.4387	17.6784	-384.913	3315.98
72.4387	17.6784	-384.956	3333.21
72.4387	17.6784	-384.902	3285.2
72.4387	17.6784	-384.922	3319.66
72.4387	17.6784	-384.916	3331.53
72.4387	17.6784	-384.929	3324.04
72.4387	17.6784	-384.967	3265.01
72.4387	17.6784	-384.959	3292.01
72.4387	17.6784	-384.917	3292.4
72.4387	17.6784	-384.943	3291.33
72.4387	17.6784	-384.94	3282.24
72.4387	17.6784	-384.961	3276.37
72.4387	17.6784	-384.889	3270.03
[truncated: 4,440 more rows]
