# Supplementary material for: Sanctuary for vulnerable Arctic species at the Borealis Mud Volcano
Source: Nat Commun. 2025 Jan 27;16:504. doi: 10.1038/s41467-024-55712-x (PMC11772567; doi:10.1038/s41467-024-55712-x)
Supplement: Supplementary file 7 — Supplementary Data 5 [file 41467_2024_55712_MOESM7_ESM.xlsx]

## Sheet: Sheet1
Supplementary Table 5. The methane concentration (nmol L-1) was measured in water with the SAGE sensor during AKMA3-07-Dive-15. The table indicates the latitude and longitude, and water depth for each measurement performed during the ROV 15 (See chapter 4.2 Methane measurements, for details on the sensor). The data are plotted and shown in Figure 1 and Supplementary Figure 3. While we include her…
ROV_lat	ROV_lon	Depth	Dive15_nM
72.4396	17.6756	-333.874	5.02686
72.4396	17.6756	-333.986	7.77895
72.4396	17.6756	-333.996	3.66864
72.4396	17.6756	-334.014	6.24296
72.4396	17.6756	-335.011	8.35514
72.4396	17.6756	-334.069	6.02775
72.4396	17.6756	-334.527	3.02088
72.4396	17.6756	-334.856	6.8528
72.4396	17.6756	-335.186	4.19584
72.4396	17.6756	-335.473	6.58085
72.4396	17.6756	-335.864	5.2601
72.4396	17.6756	-336.276	7.42212
72.4396	17.6756	-336.671	4.26083
72.4396	17.6756	-336.943	4.96682
72.4396	17.6756	-337.32	4.28341
72.4396	17.6756	-337.787	4.30233
72.4396	17.6756	-337.921	2.67705
72.4396	17.6756	-338.498	4.32046
72.4396	17.6756	-338.708	4.91125
72.4396	17.6756	-338.854	5.71383
72.4396	17.6756	-339.173	4.77417
72.4396	17.6756	-339.644	4.32095
72.4396	17.6756	-339.971	5.27482
72.4396	17.6757	-340.623	3.99057
72.4396	17.6756	-341.365	3.3897
72.4396	17.6756	-342.348	7.57342
72.4396	17.6756	-341.431	4.88632
72.4396	17.6756	-341.632	7.40131
72.4396	17.6756	-341.851	5.92844
72.4396	17.6757	-342.424	5.06327
72.4396	17.6757	-342.854	6.65131
72.4396	17.6757	-343.155	4.51215
72.4396	17.6757	-343.456	2.83475
72.4396	17.6757	-344.632	4.9859
72.4396	17.6757	-344.909	4.86645
72.4396	17.6757	-345.244	3.2277
72.4396	17.6757	-345.726	3.9496
72.4396	17.6757	-345.893	3.38317
72.4396	17.6757	-346.183	4.47938
72.4396	17.6757	-346.411	5.33287
72.4396	17.6757	-346.679	6.12714
72.4396	17.6757	-346.983	5.91933
72.4396	17.6757	-347.341	4.69087
72.4396	17.6757	-347.51	5.01425
72.4396	17.6757	-347.898	3.73951
72.4396	17.6757	-348.155	4.74786
72.4396	17.6757	-348.339	4.09803
72.4396	17.6758	-348.669	4.50695
72.4396	17.6758	-348.971	7.82667
72.4396	17.6758	-349.308	5.08084
72.4396	17.6758	-349.599	7.07912
72.4396	17.6758	-349.863	5.45277
72.4396	17.6758	-350.074	3.74882
72.4396	17.6758	-350.397	5.19505
72.4396	17.6758	-350.676	4.63775
72.4396	17.6758	-351.235	7.13825
72.4396	17.6758	-351.465	7.99972
72.4396	17.6758	-351.701	4.56411
72.4396	17.6758	-351.968	7.20859
72.4396	17.6758	-352.278	4.50423
72.4396	17.6758	-352.529	4.78834
72.4396	17.6758	-352.837	2.39595
72.4396	17.6758	-353.346	6.25222
72.4396	17.6758	-353.646	3.39176
72.4396	17.6758	-353.791	4.25625
72.4396	17.6758	-354.156	6.32061
72.4396	17.6758	-354.55	3.9164
72.4396	17.6758	-354.923	6.47138
72.4396	17.6758	-355.539	6.14752
72.4396	17.6758	-355.796	6.46194
72.4396	17.6758	-356.156	4.82015
72.4396	17.6758	-356.612	2.74878
72.4396	17.6758	-357.11	7.64526
72.4396	17.6758	-357.464	6.15495
72.4396	17.6758	-358.165	7.56554
72.4396	17.6758	-358.378	5.28207
72.4396	17.6759	-358.753	5.41093
72.4396	17.6758	-359.202	7.335
72.4396	17.6758	-359.742	5.41018
72.4396	17.6758	-360.062	5.49662
72.4396	17.6758	-360.66	5.2104
72.4396	17.6759	-361.124	7.80902
72.4396	17.6759	-361.439	6.92859
72.4396	17.6759	-361.894	7.34222
72.4396	17.6759	-362.429	5.49215
72.4396	17.6759	-362.753	6.59389
72.4396	17.6759	-363.404	7.93908
72.4396	17.6759	-363.721	6.87897
72.4396	17.6759	-363.938	5.20918
72.4396	17.6759	-364.043	7.60014
72.4396	17.6759	-363.95	7.6183
72.4396	17.6759	-363.912	7.9243
72.4396	17.6759	-364	5.89624
72.4396	17.6759	-364.014	6.16441
72.4396	17.6759	-364.01	6.00057
72.4396	17.6758	-364.041	7.35048
72.4396	17.6759	-364.142	4.21188
72.4396	17.6759	-364.327	3.20478
72.4396	17.6759	-364.416	5.78149
72.4396	17.6758	-364.432	9.0789
72.4396	17.6759	-364.487	3.3546
72.4396	17.6758	-364.502	6.54672
72.4396	17.6758	-364.574	6.72172
72.4396	17.6759	-364.607	7.09627
72.4396	17.6758	-364.553	4.84049
72.4396	17.6759	-364.52	4.83743
72.4396	17.6758	-364.535	4.74515
72.4396	17.6758	-364.374	3.22142
72.4396	17.6758	-364.303	4.47706
72.4396	17.6758	-364.27	3.50501
72.4396	17.6758	-364.227	6.30817
72.4395	17.6759	-364.216	5.72159
72.4396	17.6758	-364.076	4.82377
72.4396	17.6758	-364.131	4.95048
72.4396	17.6758	-363.994	6.66321
72.4396	17.6758	-363.983	6.71901
72.4395	17.6758	-364.096	5.55607
72.4396	17.6758	-364.068	7.07696
72.4395	17.6758	-364.14	4.66461
72.4395	17.6758	-364.133	5.36
72.4395	17.6758	-364.123	4.10703
72.4396	17.6758	-364.036	4.90878
72.4395	17.6759	-364.241	6.17205
72.4395	17.6758	-364.154	4.93107
72.4395	17.6758	-364.157	4.49882
72.4395	17.6758	-364.159	6.77252
72.4395	17.6758	-364.129	5.02387
72.4395	17.6758	-364.224	10.7906
72.4395	17.6759	-364.258	4.87881
72.4395	17.6758	-364.266	7.2919
72.4395	17.6758	-364.233	5.6634
72.4395	17.6759	-364.158	3.21734
72.4395	17.6758	-364.094	3.08204
72.4395	17.6759	-364.234	7.30619
72.4395	17.6758	-364.177	6.76973
72.4395	17.6758	-364.152	6.69513
72.4395	17.6758	-364.207	5.09306
72.4395	17.6758	-364.241	10.4098
72.4395	17.6758	-364.142	4.95442
72.4395	17.6758	-364.151	4.38734
72.4395	17.6758	-364.208	4.69431
72.4395	17.6759	-364.129	8.66734
72.4395	17.6758	-364.092	3.93193
72.4395	17.6758	-364.086	4.91737
72.4395	17.6758	-364.076	4.61577
72.4395	17.6758	-364.062	4.32592
72.4395	17.6758	-364.106	5.08738
72.4395	17.6758	-364.037	5.2554
72.4395	17.6758	-364.008	4.10784
72.4395	17.6758	-364.02	6.47937
72.4395	17.6758	-364.045	8.66614
72.4395	17.6758	-363.965	7.74319
72.4396	17.6758	-364.004	7.5993
72.4395	17.6758	-363.953	9.86422
72.4395	17.6758	-363.716	6.91311
72.4395	17.6759	-363.475	8.80678
72.4396	17.6758	-363.271	6.12459
72.4395	17.6758	-363.223	5.58054
72.4395	17.6759	-363.265	7.27064
72.4395	17.6758	-363.202	8.92674
72.4395	17.6758	-363.139	7.10343
72.4395	17.6759	-363.182	4.55005
72.4396	17.6758	-363.139	5.23772
72.4395	17.6758	-363.157	6.53329
72.4395	17.6759	-363.244	7.60286
72.4395	17.6758	-363.135	6.27518
72.4396	17.6758	-363.181	4.60485
72.4395	17.6759	-363.348	6.66838
72.4395	17.6759	-363.528	7.79389
72.4395	17.6759	-363.505	5.97397
72.4395	17.6758	-363.479	4.98522
72.4395	17.6758	-363.586	4.9982
72.4395	17.6759	-363.653	7.07664
72.4395	17.6759	-363.867	6.82222
72.4395	17.6759	-363.892	6.79475
72.4395	17.6758	-363.922	7.51588
72.4395	17.6758	-364.007	4.62091
72.4396	17.6758	-364.06	8.37455
72.4395	17.6758	-364.094	7.53738
72.4395	17.6758	-364.12	6.59739
72.4396	17.6758	-364.179	6.66384
72.4396	17.6758	-364.149	8.50616
72.4395	17.6758	-364.111	5.24505
72.4395	17.6759	-364.04	4.33291
72.4395	17.6759	-364.007	6.90699
72.4395	17.6758	-363.765	6.64664
72.4396	17.6758	-363.766	6.78496
72.4396	17.6758	-363.73	8.53682
72.4395	17.6759	-363.774	8.57674
72.4396	17.6758	-363.586	10.1201
72.4395	17.6758	-363.557	7.54236
72.4395	17.6758	-363.514	5.85074
72.4396	17.6758	-363.581	5.01228
72.4396	17.6758	-363.575	8.70844
72.4395	17.6758	-363.57	8.97194
72.4395	17.6758	-363.538	6.44654
72.4395	17.6758	-363.562	6.24665
72.4395	17.6758	-363.582	10.1918
72.4396	17.6758	-363.588	6.98786
72.4396	17.6758	-363.637	7.79898
72.4395	17.6758	-363.674	7.66327
72.4395	17.6758	-363.668	8.69806
72.4395	17.6758	-363.682	6.65039
72.4395	17.6759	-363.72	8.93323
72.4396	17.6758	-363.743	7.29382
72.4395	17.6759	-363.741	6.68393
72.4395	17.6759	-363.693	8.26758
72.4396	17.6758	-363.732	7.71433
72.4395	17.6758	-363.742	7.76705
72.4396	17.6758	-363.697	6.27076
72.4396	17.6758	-363.772	11.0318
72.4395	17.6759	-363.768	5.85455
72.4396	17.6758	-363.762	5.95919
72.4396	17.6758	-363.74	6.94574
72.4395	17.6758	-363.814	9.04338
72.4395	17.6758	-363.81	6.82793
72.4396	17.6758	-363.816	9.63882
72.4396	17.6758	-363.751	8.73064
72.4396	17.6758	-363.753	7.49767
72.4395	17.6758	-363.782	5.64858
72.4395	17.6758	-363.773	10.7066
72.4396	17.6758	-363.785	6.33008
72.4396	17.6758	-363.742	8.55594
72.4396	17.6758	-363.743	5.79811
72.4396	17.6758	-363.761	11.3044
72.4396	17.6758	-363.714	8.15336
72.4396	17.6758	-363.681	8.74536
72.4395	17.6759	-363.793	8.54631
72.4396	17.6758	-363.765	9.94826
72.4395	17.6759	-363.807	9.10513
72.4396	17.6758	-363.758	12.1748
72.4396	17.6758	-363.711	7.79786
72.4396	17.6758	-363.741	9.28477
72.4396	17.6758	-363.736	9.16008
72.4396	17.6758	-363.695	7.1163
72.4396	17.6758	-363.722	9.0528
72.4396	17.6758	-363.701	7.00327
72.4396	17.6758	-363.743	8.86057
72.4396	17.6758	-363.697	9.8824
72.4396	17.6758	-363.703	9.19404
72.4396	17.6758	-363.721	7.08357
72.4396	17.6758	-363.69	8.56244
72.4396	17.6758	-363.75	8.6938
72.4396	17.6758	-363.799	11.0462
72.4396	17.6758	-363.827	10.2567
72.4396	17.6758	-363.918	7.97386
72.4396	17.6758	-364.258	11.7477
72.4396	17.6758	-364.52	11.699
72.4395	17.6759	-364.781	11.8587
72.4395	17.6758	-364.97	12.0308
72.4395	17.6759	-365.151	9.15244
72.4396	17.6758	-365.237	9.64716
72.4396	17.6758	-365.185	8.09638
72.4396	17.6758	-365.115	10.2707
72.4396	17.6758	-365.271	7.02388
72.4396	17.6758	-365.387	9.89207
72.4396	17.6758	-365.481	14.3988
72.4396	17.6758	-365.726	11.8992
72.4395	17.6759	-365.969	12.3409
72.4396	17.6758	-365.875	11.0814
72.4396	17.6758	-365.759	10.7069
72.4396	17.6758	-365.745	11.2224
72.4396	17.6758	-365.786	10.7716
72.4396	17.6758	-365.83	10.949
72.4396	17.6758	-365.885	11.0787
72.4396	17.6758	-365.962	12.5535
72.4396	17.6758	-366.154	15.3963
72.4396	17.6758	-366.463	11.7306
72.4396	17.6758	-367.001	12.6577
72.4396	17.6758	-367.436	11.1407
72.4396	17.6758	-367.826	12.9871
72.4396	17.6758	-367.923	13.4668
72.4396	17.6758	-368.016	14.2254
72.4396	17.6758	-368.142	11.889
72.4396	17.6758	-368.196	10.8833
72.4396	17.6758	-368.209	16.2698
72.4396	17.6758	-368.48	14.8649
72.4396	17.6758	-368.565	13.9001
72.4396	17.6758	-368.579	14.2304
72.4396	17.6758	-368.631	16.867
72.4396	17.6758	-368.62	14.0948
72.4396	17.6758	-368.599	11.3397
72.4396	17.6758	-368.67	12.6086
72.4396	17.6758	-368.585	13.7931
72.4396	17.6758	-368.583	17.1065
72.4396	17.6758	-368.57	12.9805
72.4396	17.6758	-368.565	13.4912
72.4396	17.6758	-368.535	14.8529
72.4396	17.6758	-368.447	13.6029
72.4396	17.6758	-368.34	23.6008
72.4396	17.6759	-368.406	15.2766
72.4396	17.6758	-368.426	15.3165
72.4396	17.6758	-368.347	16.6521
72.4396	17.6758	-368.366	17.4814
72.4396	17.6758	-368.417	18.2032
72.4396	17.6759	-368.371	14.8878
72.4396	17.6758	-368.37	17.4529
72.4396	17.6758	-368.305	17.6562
72.4396	17.6758	-368.397	17.3461
72.4396	17.6759	-368.458	17.4263
72.4396	17.6758	-368.438	15.9297
72.4396	17.6758	-368.443	17.0337
72.4396	17.6758	-368.489	17.6854
72.4396	17.6758	-368.462	21.0364
72.4396	17.6758	-368.468	16.723
72.4396	17.6758	-368.512	19.8175
72.4396	17.6758	-368.522	21.0945
72.4396	17.6758	-368.569	21.2348
72.4396	17.6758	-368.589	20.1448
72.4396	17.6758	-368.532	27.487
72.4396	17.6758	-368.529	20.0203
72.4396	17.6758	-368.596	22.0729
72.4396	17.6758	-368.657	20.697
72.4396	17.6758	-368.667	22.1876
72.4396	17.6758	-368.686	19.7013
72.4396	17.6758	-368.671	23.555
72.4396	17.6758	-368.671	25.1426
72.4396	17.6758	-368.672	24.0977
72.4396	17.6758	-368.7	23.9704
72.4396	17.6758	-368.688	28.109
72.4396	17.6758	-368.593	26.325
72.4396	17.6758	-368.651	25.7675
72.4396	17.6758	-368.582	28.6894
72.4396	17.6758	-368.583	26.4945
72.4396	17.6758	-368.59	26.9304
72.4396	17.6758	-368.61	28.7867
72.4396	17.6758	-368.589	28.9254
72.4396	17.6758	-368.673	30.1127
72.4396	17.6758	-368.682	27.3604
72.4396	17.6758	-368.691	29.9732
72.4396	17.6758	-368.72	36.9601
72.4396	17.6758	-368.642	33.0797
72.4396	17.6758	-368.734	40.3599
72.4396	17.6758	-368.611	38.7786
72.4396	17.6758	-368.646	41.4744
72.4396	17.6758	-368.623	37.9464
72.4396	17.6758	-368.55	38.402
72.4396	17.6757	-368.5	40.5983
72.4396	17.6757	-368.457	43.188
72.4396	17.6757	-368.431	42.599
72.4396	17.6757	-368.395	45.9061
72.4396	17.6757	-368.368	45.9601
72.4396	17.6757	-368.314	45.791
72.4396	17.6757	-368.238	53.005
72.4396	17.6757	-368.295	49.8561
72.4396	17.6756	-368.333	51.0425
72.4396	17.6756	-368.276	54.4454
72.4396	17.6756	-368.269	51.0317
72.4396	17.6756	-368.308	57.731
72.4396	17.6756	-368.242	56.0405
72.4396	17.6756	-368.317	60.9416
72.4396	17.6756	-368.356	61.7345
72.4396	17.6755	-368.403	62.4599
72.4396	17.6755	-368.359	61.5955
72.4396	17.6755	-368.353	62.1677
72.4396	17.6755	-368.259	65.8983
72.4396	17.6755	-368.342	63.8246
72.4396	17.6755	-368.267	67.4915
72.4396	17.6755	-368.44	66.7142
72.4396	17.6754	-368.592	68.307
72.4396	17.6754	-368.827	69.9216
72.4396	17.6754	-368.933	73.5952
72.4396	17.6754	-369.119	70.0491
72.4396	17.6754	-369.273	74.6873
72.4396	17.6754	-369.506	75.8401
72.4396	17.6754	-369.766	76.8682
72.4396	17.6754	-369.945	74.6301
72.4396	17.6753	-370.303	82.9207
72.4396	17.6753	-370.393	83.9012
72.4396	17.6753	-370.592	82.6486
72.4396	17.6753	-370.652	83.3913
72.4396	17.6753	-370.809	82.949
72.4396	17.6753	-370.911	88.4631
72.4396	17.6753	-371.119	89.7812
72.4396	17.6753	-371.316	91.2183
72.4396	17.6752	-371.446	91.8338
72.4396	17.6752	-371.661	94.3662
72.4396	17.6752	-372.023	95.7621
72.4396	17.6752	-372.354	93.8655
72.4396	17.6752	-372.661	103.862
72.4396	17.6752	-372.716	98.8981
72.4396	17.6752	-372.784	101.718
72.4396	17.6752	-372.793	103.383
72.4396	17.6752	-373.01	104.236
72.4396	17.6751	-373.277	108.603
72.4396	17.6751	-373.318	112.635
72.4396	17.6751	-373.348	112.025
72.4396	17.6751	-373.485	111.819
72.4396	17.6751	-373.776	114.616
72.4396	17.6751	-373.934	116.244
72.4396	17.6751	-373.99	118.487
72.4396	17.6751	-373.899	119.795
72.4396	17.6751	-373.806	122.61
72.4396	17.6751	-373.732	127.086
72.4396	17.675	-373.705	122.823
72.4396	17.675	-373.669	128.746
72.4396	17.675	-373.716	130.119
72.4396	17.675	-373.691	130.984
72.4396	17.675	-373.738	132.713
72.4396	17.675	-373.712	135.217
72.4396	17.675	-373.794	136.337
72.4396	17.6749	-373.95	141.946
72.4396	17.6749	-374.022	139.643
72.4396	17.6749	-374.158	143.778
72.4396	17.6749	-374.213	142.972
72.4396	17.6749	-374.246	146.059
72.4396	17.6748	-374.277	150.752
72.4396	17.6748	-374.432	150.424
72.4396	17.6748	-374.505	151.868
72.4396	17.6748	-374.719	156.471
72.4396	17.6748	-374.793	157.595
72.4396	17.6748	-374.851	160.255
72.4396	17.6748	-374.887	159.739
72.4396	17.6747	-374.972	163.439
72.4396	17.6747	-374.895	167.029
72.4396	17.6747	-375.007	166.055
72.4396	17.6747	-375.069	169.898
72.4396	17.6747	-375.094	173.237
72.4396	17.6747	-375.165	171.121
72.4396	17.6747	-375.26	173.874
72.4396	17.6747	-375.222	171.833
72.4396	17.6747	-375.231	174.336
72.4396	17.6747	-375.324	179.147
72.4396	17.6747	-375.404	183.077
72.4396	17.6747	-375.461	182.048
72.4396	17.6747	-375.515	185.042
72.4396	17.6747	-375.555	186.76
72.4396	17.6747	-375.743	190.683
72.4396	17.6747	-375.795	191.38
72.4396	17.6747	-375.834	194.174
72.4396	17.6747	-375.8	194.728
72.4396	17.6747	-375.833	198.418
72.4396	17.6747	-375.872	198.515
72.4396	17.6747	-375.818	201.177
72.4396	17.6747	-375.778	202.851
72.4396	17.6747	-375.645	204.239
72.4396	17.6747	-375.701	206.135
72.4396	17.6747	-375.692	207.862
72.4396	17.6747	-375.704	205.537
72.4396	17.6746	-375.726	211.011
72.4396	17.6746	-375.758	209.942
72.4396	17.6746	-375.733	217.971
72.4396	17.6746	-375.719	216.136
72.4396	17.6746	-375.844	217.036
72.4396	17.6746	-375.864	218.107
72.4396	17.6746	-376.008	224.756
72.4396	17.6746	-376.065	226.98
72.4396	17.6746	-376.075	226.356
72.4396	17.6746	-376.041	229.282
72.4396	17.6746	-376.033	230.109
72.4396	17.6746	-376.087	231.327
72.4396	17.6746	-376.229	234.085
72.4396	17.6746	-376.214	236.453
72.4396	17.6746	-376.228	241.964
72.4396	17.6746	-376.221	241.972
72.4396	17.6746	-376.249	244.316
72.4396	17.6746	-376.246	246.362
72.4396	17.6746	-376.262	250.196
72.4396	17.6745	-376.271	251.926
72.4396	17.6745	-376.232	256.96
72.4396	17.6745	-376.173	257.708
72.4396	17.6745	-376.055	263.52
72.4396	17.6745	-376.115	263.188
72.4396	17.6745	-376.029	268.983
72.4396	17.6745	-375.972	269.005
72.4396	17.6745	-375.981	277.38
72.4396	17.6745	-375.888	277.622
72.4396	17.6745	-375.91	284.278
72.4396	17.6745	-375.877	286.753
72.4396	17.6745	-375.666	301.601
72.4396	17.6745	-375.542	300.802
72.4396	17.6745	-375.363	308.997
72.4396	17.6745	-375.228	315.524
72.4396	17.6745	-375.164	316.167
72.4396	17.6744	-374.96	323.041
72.4396	17.6744	-374.906	331.304
72.4396	17.6744	-374.825	334.519
72.4396	17.6744	-374.733	339.077
72.4396	17.6744	-374.651	345.536
72.4396	17.6744	-374.587	352.687
72.4396	17.6744	-374.573	358.217
72.4396	17.6744	-374.484	364.071
72.4397	17.6744	-374.499	371.872
72.4397	17.6744	-374.415	374.301
72.4397	17.6744	-374.372	381.365
72.4396	17.6744	-374.312	396.531
72.4396	17.6744	-374.299	399.144
72.4396	17.6744	-374.264	406.298
72.4396	17.6744	-374.254	408.136
72.4396	17.6744	-374.205	418.535
72.4396	17.6743	-374.201	423.047
72.4396	17.6744	-374.175	440.32
72.4397	17.6744	-374.216	445.093
72.4396	17.6744	-374.217	454.829
72.4396	17.6744	-374.216	462.355
72.4397	17.6744	-374.185	468.64
72.4397	17.6743	-374.145	474.666
72.4397	17.6743	-374.055	491.097
72.4396	17.6743	-374.129	501.149
72.4396	17.6743	-374.069	509.369
72.4396	17.6743	-374.01	511.327
72.4396	17.6743	-374.058	520.775
72.4396	17.6743	-374.028	531.184
72.4397	17.6743	-373.968	540.504
72.4396	17.6743	-373.654	558.333
72.4396	17.6743	-373.652	562.705
72.4396	17.6743	-373.448	571.379
72.4396	17.6743	-373.441	582.089
72.4396	17.6743	-373.348	591.236
72.4396	17.6743	-373.316	597.844
72.4396	17.6743	-373.324	619.438
72.4396	17.6743	-373.307	624.42
72.4396	17.6743	-373.355	628.689
72.4396	17.6743	-373.27	644.125
72.4396	17.6743	-373.17	655.973
72.4396	17.6743	-373.21	674.318
72.4396	17.6743	-373.194	684.228
72.4396	17.6743	-373.17	689.12
72.4396	17.6743	-373.11	699.408
72.4396	17.6743	-373.161	706.038
72.4396	17.6743	-373.124	718.38
72.4396	17.6743	-373.05	731.888
72.4396	17.6743	-373.093	744.037
72.4396	17.6743	-373.036	762.647
72.4396	17.6743	-373.035	763.172
72.4396	17.6743	-373.038	772.986
72.4396	17.6743	-373.069	785.242
72.4396	17.6742	-373.015	808.467
72.4396	17.6742	-373.079	814.643
72.4396	17.6742	-373.101	818.922
72.4396	17.6742	-372.988	831.272
72.4396	17.6742	-373.024	839.624
72.4396	17.6742	-373.042	853.3
72.4396	17.6742	-373.063	860.492
72.4396	17.6742	-372.993	890.797
72.4396	17.6742	-372.997	894.663
72.4396	17.6742	-372.93	900.966
72.4396	17.6742	-372.986	905.609
72.4396	17.6742	-372.982	919.07
72.4396	17.6742	-372.815	939.056
72.4396	17.6742	-372.765	957.74
72.4396	17.6741	-372.758	972.02
72.4396	17.6741	-372.61	979.926
72.4396	17.6741	-372.557	990.363
72.4396	17.6741	-372.467	998.721
72.4396	17.6741	-372.429	1014.09
72.4396	17.6741	-372.399	1033.22
72.4396	17.6741	-372.28	1044.09
72.4396	17.6741	-372.194	1045.99
72.4396	17.6741	-372.076	1059.95
72.4396	17.6741	-371.991	1069.07
72.4396	17.674	-371.814	1087.29
72.4396	17.674	-371.695	1108.79
72.4396	17.674	-371.491	1101.88
72.4396	17.674	-371.243	1124.59
72.4396	17.674	-371.003	1139.38
72.4396	17.674	-370.743	1142.65
72.4396	17.674	-370.695	1165.11
72.4396	17.674	-370.471	1182.96
72.4396	17.674	-370.336	1188.87
72.4396	17.674	-370.284	1203.42
72.4396	17.674	-370.2	1202.96
72.4396	17.674	-369.935	1226.03
72.4397	17.674	-369.75	1227.51
72.4397	17.674	-369.682	1258.43
72.4397	17.674	-369.586	1265.57
72.4397	17.674	-369.592	1275.32
72.4397	17.674	-369.546	1285.53
72.4397	17.6739	-369.46	1298.59
72.4397	17.6739	-369.45	1295.47
72.4397	17.6739	-369.407	1320.83
72.4397	17.6739	-369.443	1329.74
72.4397	17.6739	-369.429	1342.3
72.4397	17.6739	-369.385	1357.85
72.4397	17.6739	-369.252	1362.21
72.4397	17.6739	-369.237	1361.85
72.4397	17.6739	-369.075	1387.87
72.4397	17.6739	-369.071	1385.97
72.4397	17.6739	-369.058	1413.9
72.4397	17.6739	-369.055	1420.7
72.4397	17.6739	-368.945	1430.36
72.4397	17.6739	-368.868	1427.13
72.4397	17.6739	-368.729	1451.16
72.4397	17.6739	-368.704	1454.41
72.4397	17.6739	-368.694	1472.44
72.4397	17.6739	-368.616	1461.39
72.4397	17.6739	-368.456	1478.11
72.4397	17.6739	-368.464	1479.51
72.4397	17.6739	-368.406	1496.35
72.4397	17.6739	-368.382	1505.3
72.4397	17.6739	-368.31	1510.99
72.4397	17.6739	-368.315	1509.45
72.4397	17.6739	-368.34	1524.63
72.4397	17.6739	-368.451	1521.95
72.4397	17.6739	-368.594	1535.05
72.4397	17.6739	-368.606	1545.21
72.4397	17.6739	-368.574	1539.78
72.4397	17.6739	-368.686	1544
72.4397	17.6739	-368.803	1535.85
72.4397	17.6739	-368.945	1549.06
72.4397	17.6739	-369.035	1563.97
72.4397	17.6739	-369.077	1552.78
72.4397	17.6739	-369.148	1561.37
72.4397	17.6738	-369.153	1576.59
72.4397	17.6738	-369.269	1566.25
72.4397	17.6738	-369.372	1577.11
72.4397	17.6738	-369.406	1574.81
72.4397	17.6738	-369.505	1580.28
72.4397	17.6738	-369.469	1569.19
72.4397	17.6738	-369.468	1575.27
72.4397	17.6738	-369.481	1569.1
72.4397	17.6738	-369.618	1576.33
72.4397	17.6738	-369.688	1568.74
72.4397	17.6738	-369.675	1571.87
72.4397	17.6738	-369.775	1580.62
72.4397	17.6738	-369.763	1570.75
72.4397	17.6738	-369.873	1576.21
72.4397	17.6738	-369.964	1573.91
72.4397	17.6738	-369.946	1560.96
72.4397	17.6738	-369.975	1565.25
72.4397	17.6738	-370.101	1563.81
72.4397	17.6738	-370.121	1576.04
72.4397	17.6738	-370.211	1574.59
72.4397	17.6738	-370.276	1558.33
72.4397	17.6738	-370.187	1552.04
72.4397	17.6738	-370.063	1559.94
72.4397	17.6738	-370.008	1569.63
72.4397	17.6738	-369.932	1538.46
72.4397	17.6738	-369.87	1550.71
72.4397	17.6738	-369.728	1547.62
72.4397	17.6738	-369.639	1536.91
72.4397	17.6738	-369.602	1520.1
72.4397	17.6738	-369.431	1533.88
72.4397	17.6738	-369.486	1507.1
72.4397	17.6738	-369.541	1515.02
72.4398	17.6738	-369.72	1515.56
72.4397	17.6738	-369.856	1511.03
72.4398	17.6738	-369.85	1497.74
72.4398	17.6738	-369.821	1500
72.4398	17.6738	-369.875	1490.72
72.4398	17.6738	-369.99	1497.19
72.4398	17.6738	-370.095	1481.88
72.4398	17.6738	-370.311	1475.69
72.4398	17.6738	-370.439	1482.36
72.4398	17.6738	-370.509	1457.51
72.4398	17.6738	-370.566	1449.68
72.4398	17.6738	-370.635	1448.79
72.4398	17.6738	-370.647	1447.65
72.4398	17.6738	-370.614	1449.04
72.4398	17.6738	-370.658	1440.58
72.4398	17.6738	-370.61	1428.98
72.4398	17.6738	-370.752	1425.98
72.4398	17.6738	-370.796	1425.28
72.4398	17.6738	-370.902	1413.23
72.4398	17.6738	-370.947	1417.97
72.4398	17.6738	-371.064	1395.34
72.4398	17.6738	-371.046	1397.07
72.4398	17.6738	-371.154	1381.07
72.4398	17.6738	-371.126	1383.73
72.4398	17.6738	-371.169	1375.82
72.4398	17.6738	-371.401	1365.56
72.4398	17.6738	-371.404	1361.24
72.4398	17.6738	-371.372	1356.43
72.4398	17.6738	-371.372	1335.28
72.4398	17.6738	-371.372	1337.35
72.4398	17.6738	-371.433	1335.33
72.4398	17.6739	-371.531	1325.74
72.4398	17.6739	-371.552	1313.96
72.4398	17.6738	-371.57	1309.28
72.4398	17.6739	-371.493	1305.07
72.4398	17.6739	-371.447	1308.16
72.4398	17.6738	-371.392	1294.92
72.4398	17.6739	-371.385	1281.24
72.4398	17.6738	-371.399	1278.99
72.4398	17.6738	-371.323	1284.39
72.4398	17.6738	-371.316	1270.51
72.4398	17.6738	-371.194	1260.2
72.4398	17.6738	-371.191	1237.63
72.4398	17.6738	-371.259	1251.82
72.4398	17.6738	-371.373	1236.7
72.4398	17.6738	-371.368	1239.92
72.4398	17.6739	-371.343	1230.74
72.4398	17.6738	-371.35	1213.08
72.4398	17.6738	-371.372	1207.03
72.4398	17.6738	-371.327	1203.82
72.4398	17.6738	-371.396	1198.18
72.4398	17.6738	-371.489	1176.42
72.4398	17.6738	-371.445	1176.51
72.4398	17.6738	-371.475	1168.11
72.4398	17.6738	-371.486	1179.03
72.4398	17.6738	-371.553	1171.53
72.4398	17.6738	-371.531	1166.53
72.4398	17.6738	-371.497	1150.51
72.4398	17.6738	-371.474	1157.39
72.4398	17.6738	-371.54	1138.04
72.4398	17.6738	-371.455	1123.22
72.4398	17.6738	-371.369	1118.65
72.4398	17.6738	-371.342	1107.22
72.4398	17.6738	-371.32	1095.32
72.4398	17.6738	-371.305	1096.52
72.4398	17.6738	-371.218	1095.21
72.4398	17.6738	-371.159	1091.96
72.4398	17.6738	-371.081	1083.3
72.4398	17.6738	-371.051	1073.43
72.4398	17.6738	-370.959	1062.93
72.4398	17.6738	-371.063	1054.63
72.4398	17.6738	-371.092	1050.66
72.4398	17.6738	-371.009	1043.05
72.4398	17.6738	-371.067	1038.01
72.4398	17.6738	-371.184	1022.24
72.4398	17.6738	-371.347	1008.16
72.4398	17.6738	-371.349	1011.85
72.4398	17.6738	-371.374	1000.93
72.4398	17.6738	-371.361	1006.16
72.4398	17.6738	-371.323	996.131
72.4398	17.6738	-371.351	980.329
72.4398	17.6738	-371.394	977.595
72.4398	17.6738	-371.36	971.964
72.4398	17.6738	-371.369	969.152
72.4398	17.6738	-371.339	953.62
72.4398	17.6738	-371.364	943.653
72.4398	17.6738	-371.342	934.639
72.4398	17.6738	-371.293	935.751
72.4398	17.6738	-371.246	923.47
72.4398	17.6738	-371.169	921.509
72.4398	17.6738	-371.202	914.679
72.4398	17.6738	-371.2	895.772
72.4398	17.6738	-371.254	877.311
72.4398	17.6738	-371.297	877.524
72.4398	17.6738	-371.21	877.713
72.4398	17.6738	-371.332	858.984
72.4398	17.6738	-371.317	864.124
72.4398	17.6738	-371.268	847.444
72.4398	17.6738	-371.298	841.894
72.4398	17.6738	-371.28	833.196
72.4398	17.6738	-371.273	823.942
72.4398	17.6738	-371.303	822.589
72.4398	17.6738	-371.364	814.078
72.4398	17.6738	-371.348	798.747
72.4398	17.6738	-371.428	787.381
72.4398	17.6738	-371.521	787.21
72.4398	17.6738	-371.497	777.687
72.4398	17.6738	-371.611	772.354
72.4398	17.6738	-371.752	764.866
72.4398	17.6738	-371.748	761.034
72.4398	17.6738	-371.778	753.167
72.4398	17.6738	-371.851	744.978
72.4398	17.6738	-371.851	737.221
72.4398	17.6738	-371.81	733.954
72.4398	17.6738	-371.849	723.486
72.4398	17.6738	-371.839	721.135
72.4398	17.6738	-371.754	708.804
72.4398	17.6738	-371.668	701.062
72.4398	17.6738	-371.717	696.5
72.4398	17.6738	-371.668	683.748
72.4398	17.6738	-371.607	677.944
72.4398	17.6738	-371.521	683.847
72.4398	17.6738	-371.571	662.329
72.4398	17.6738	-371.584	659.087
72.4398	17.6738	-371.565	658.787
72.4398	17.6738	-371.599	650.848
72.4398	17.6738	-371.584	642.638
72.4398	17.6738	-371.637	632.975
72.4398	17.6738	-371.539	623.752
72.4398	17.6737	-371.44	616.874
72.4398	17.6737	-371.469	616.289
72.4398	17.6737	-371.349	609.111
72.4398	17.6737	-371.302	606.734
72.4398	17.6737	-371.184	600.166
72.4398	17.6737	-371.172	591.577
72.4398	17.6737	-371.13	585.763
72.4398	17.6737	-371.005	580.574
72.4398	17.6737	-370.921	578.52
72.4398	17.6737	-370.799	568.996
72.4398	17.6737	-370.729	559.913
72.4398	17.6737	-370.733	554.703
72.4398	17.6737	-370.74	548.654
72.4398	17.6737	-370.745	542.793
72.4398	17.6737	-370.703	540.795
72.4398	17.6737	-370.61	532.355
72.4398	17.6737	-370.736	535.845
72.4397	17.6737	-370.555	519.369
72.4398	17.6737	-370.536	513.825
72.4398	17.6737	-370.608	509.252
72.4398	17.6737	-370.553	500.968
72.4398	17.6737	-370.594	499.777
72.4397	17.6737	-370.596	487.699
72.4397	17.6737	-370.665	487.349
72.4397	17.6737	-370.658	480.294
72.4398	17.6737	-370.706	479.641
72.4397	17.6737	-370.683	473.54
72.4398	17.6737	-370.751	464.954
72.4397	17.6737	-370.792	457.468
72.4397	17.6737	-370.851	455.72
72.4397	17.6737	-370.836	452.075
72.4397	17.6737	-370.855	448.847
72.4397	17.6737	-370.877	446.996
72.4397	17.6737	-370.942	432.656
72.4398	17.6737	-370.951	427.542
72.4397	17.6737	-370.919	425.267
72.4397	17.6737	-370.979	422.045
72.4398	17.6737	-371.08	422.505
72.4397	17.6737	-371.043	412.594
72.4397	17.6737	-371.263	409.288
72.4397	17.6737	-371.27	404.591
72.4397	17.6737	-371.357	402.636
72.4397	17.6737	-371.309	398.325
72.4397	17.6737	-371.358	394.097
72.4397	17.6737	-371.469	387.336
72.4397	17.6737	-371.369	384.859
72.4397	17.6737	-371.425	380.447
72.4397	17.6737	-371.436	378.197
72.4397	17.6737	-371.438	371.522
72.4397	17.6737	-371.395	368.257
72.4397	17.6737	-371.388	361.952
72.4397	17.6737	-371.392	363.001
72.4397	17.6737	-371.407	351.983
72.4397	17.6737	-371.393	354.473
72.4397	17.6737	-371.397	346.67
72.4397	17.6737	-371.377	342.799
72.4397	17.6737	-371.356	341.459
72.4397	17.6736	-371.342	340.548
72.4397	17.6737	-371.337	333.989
72.4397	17.6737	-371.249	327.948
72.4397	17.6737	-371.276	329.048
72.4397	17.6737	-371.286	321.973
72.4397	17.6736	-371.26	320.489
72.4397	17.6736	-371.161	316.29
72.4397	17.6736	-371.022	313.928
72.4397	17.6736	-371.105	311.671
72.4397	17.6736	-371.14	305.494
72.4397	17.6736	-371.118	307.798
72.4397	17.6736	-371.021	304.192
72.4397	17.6736	-370.989	297.674
72.4397	17.6736	-370.92	292.889
72.4397	17.6736	-371.001	287.953
72.4397	17.6736	-370.968	285.067
72.4397	17.6736	-371.087	279.998
72.4397	17.6736	-371.23	280.848
72.4397	17.6736	-371.331	270.627
72.4397	17.6736	-371.232	270.881
72.4397	17.6736	-371.271	269.549
72.4397	17.6736	-371.151	268.563
72.4397	17.6735	-371.172	262.937
72.4397	17.6735	-371.162	261.876
72.4397	17.6735	-371.213	258.104
72.4397	17.6735	-371.116	254.581
72.4397	17.6735	-371.059	253.354
72.4397	17.6735	-371.033	249.603
72.4397	17.6735	-371.108	246.096
72.4397	17.6735	-371.223	245.08
72.4397	17.6735	-371.386	240.77
72.4397	17.6735	-371.357	238.724
72.4397	17.6735	-371.49	236.262
72.4397	17.6735	-371.512	234.435
72.4397	17.6735	-371.685	233.078
72.4397	17.6735	-371.737	230.61
72.4397	17.6735	-371.71	228.804
72.4397	17.6735	-371.662	221.015
72.4397	17.6734	-371.637	222.794
72.4397	17.6734	-371.588	218.416
72.4397	17.6734	-371.613	217.412
72.4397	17.6734	-371.714	214.184
72.4397	17.6734	-371.691	212.856
72.4397	17.6734	-371.747	208.141
72.4397	17.6734	-371.816	205.324
72.4397	17.6734	-371.813	205.227
72.4397	17.6734	-371.811	204.321
72.4396	17.6734	-371.904	203.274
72.4396	17.6734	-371.962	199.597
72.4396	17.6734	-372.184	195.773
72.4396	17.6734	-372.025	193.461
72.4396	17.6734	-371.997	193.067
72.4396	17.6734	-372.01	191.78
72.4396	17.6734	-372.061	191.901
72.4396	17.6734	-372.118	190.362
72.4396	17.6734	-372.066	186.862
72.4396	17.6734	-372.13	181.051
72.4396	17.6734	-372.074	179.103
72.4396	17.6734	-372.186	177.897
72.4396	17.6734	-372.24	176.359
72.4396	17.6734	-372.23	173.445
72.4396	17.6734	-372.164	173.248
72.4396	17.6734	-372.219	173.138
72.4396	17.6734	-372.202	169.879
72.4396	17.6734	-372.197	168.181
72.4396	17.6734	-372.245	168.9
72.4396	17.6734	-372.184	164.781
72.4396	17.6734	-371.819	160.142
72.4396	17.6734	-371.792	156.97
72.4396	17.6734	-371.674	157.031
72.4396	17.6734	-371.528	156.19
72.4396	17.6734	-371.547	157.96
72.4396	17.6734	-371.523	149.814
72.4396	17.6734	-371.498	149.88
72.4396	17.6734	-371.622	150.784
72.4396	17.6734	-371.678	147.75
72.4396	17.6734	-371.888	143.986
72.4396	17.6734	-371.951	143.501
72.4396	17.6734	-372.137	141.172
72.4396	17.6734	-372.162	138.759
72.4396	17.6734	-372.236	138.556
72.4396	17.6734	-372.269	134.195
72.4396	17.6734	-372.233	136.089
72.4396	17.6734	-372.207	132.439
72.4396	17.6734	-372.182	130.404
72.4396	17.6734	-372.192	129.473
72.4396	17.6734	-372.257	129.244
72.4396	17.6734	-372.278	130.174
72.4396	17.6734	-372.224	127.939
72.4396	17.6734	-372.109	127.322
72.4396	17.6734	-371.953	127.073
72.4396	17.6734	-371.883	124.001
72.4396	17.6734	-371.829	121.924
72.4396	17.6734	-371.831	120.835
72.4396	17.6734	-371.743	121.278
72.4396	17.6734	-371.636	117.475
72.4396	17.6734	-371.345	115.88
72.4396	17.6734	-371.312	113.968
72.4396	17.6734	-371.256	116.627
72.4396	17.6734	-371.193	114.219
72.4396	17.6734	-371.088	115.008
72.4396	17.6734	-371.132	112.445
72.4396	17.6734	-371.249	109.379
72.4396	17.6734	-371.271	112.136
72.4396	17.6734	-371.388	108.428
72.4396	17.6734	-371.448	107.671
72.4396	17.6734	-371.446	105.059
72.4396	17.6734	-371.395	104.46
72.4396	17.6734	-371.337	104.152
72.4396	17.6734	-371.302	103.546
72.4396	17.6734	-371.259	100.64
72.4396	17.6734	-371.262	102.246
72.4396	17.6734	-371.255	99.9527
72.4396	17.6734	-371.089	97.7357
72.4396	17.6734	-370.943	101.144
72.4396	17.6734	-370.811	96.1621
72.4396	17.6734	-370.803	94.2804
72.4396	17.6734	-370.796	92.9418
72.4396	17.6734	-370.638	94.6112
72.4396	17.6734	-370.499	92.5583
72.4396	17.6734	-370.417	95.305
72.4396	17.6734	-370.243	90.337
72.4396	17.6734	-370.136	88.6934
72.4396	17.6734	-370.155	91.1559
72.4396	17.6734	-370.194	88.3345
72.4396	17.6734	-370.457	87.4423
72.4396	17.6734	-370.767	86.1924
72.4396	17.6734	-370.879	88.0003
72.4396	17.6734	-370.947	85.6488
72.4396	17.6734	-371.04	83.2253
72.4396	17.6734	-371.118	82.6795
72.4396	17.6734	-371.195	83.6929
72.4396	17.6734	-371.332	81.7326
72.4396	17.6734	-371.335	82.4079
72.4396	17.6734	-371.313	82.0941
72.4396	17.6734	-371.398	79.5754
72.4396	17.6734	-371.409	77.6925
72.4396	17.6735	-371.453	77.8884
72.4396	17.6735	-371.627	75.0003
72.4396	17.6735	-371.579	75.2577
72.4396	17.6735	-371.718	76.3287
72.4396	17.6735	-371.72	78.8147
72.4396	17.6735	-371.791	76.8311
72.4396	17.6735	-371.888	72.4049
72.4396	17.6735	-371.908	72.0599
72.4396	17.6735	-371.931	73.9286
72.4396	17.6735	-372.016	73.948
72.4396	17.6735	-372.013	72.5383
72.4396	17.6736	-372.063	69.973
72.4396	17.6736	-372.18	69.5516
72.4396	17.6736	-372.207	71.3811
72.4396	17.6736	-372.272	71.7396
72.4396	17.6736	-372.327	67.3619
72.4396	17.6736	-372.312	70.7159
72.4396	17.6736	-372.375	68.1168
72.4396	17.6736	-372.483	66.1709
72.4396	17.6736	-372.628	66.7718
72.4396	17.6736	-372.681	70.5401
72.4396	17.6737	-372.668	66.0148
72.4396	17.6737	-372.723	64.7258
72.4396	17.6737	-372.813	69.045
72.4396	17.6737	-372.931	64.9115
72.4396	17.6737	-373.062	65.5207
72.4396	17.6737	-373.043	62.841
72.4396	17.6737	-373.099	63.2936
72.4396	17.6737	-373.107	65.1414
72.4396	17.6737	-373.138	64.2198
72.4396	17.6737	-373.138	64.2227
72.4396	17.6737	-373.348	62.159
72.4396	17.6738	-373.347	63.2746
72.4396	17.6738	-373.378	63.2711
72.4396	17.6738	-373.374	62.3269
72.4396	17.6738	-373.485	62.3704
72.4396	17.6738	-373.492	60.388
72.4396	17.6738	-373.566	59.9665
72.4396	17.6738	-373.628	56.9244
72.4396	17.6738	-373.699	59.4694
72.4396	17.6738	-373.631	58.366
72.4396	17.6738	-373.736	58.3711
72.4396	17.6738	-373.774	59.7621
72.4396	17.6738	-373.81	58.6081
72.4396	17.6739	-373.818	55.5859
72.4396	17.6739	-373.88	58.5155
72.4396	17.6739	-373.847	56.2683
72.4396	17.6739	-373.827	56.2707
72.4396	17.6739	-373.85	60.0843
72.4396	17.6739	-373.881	57.7504
72.4396	17.6739	-373.77	57.833
72.4396	17.6739	-373.792	58.4436
72.4396	17.6739	-373.689	54.9578
72.4396	17.6739	-373.723	60.4452
72.4396	17.6739	-373.703	59.2182
72.4396	17.6739	-373.585	59.0429
72.4396	17.6739	-373.549	59.5346
72.4396	17.6739	-373.401	55.6494
72.4396	17.6739	-373.452	58.0744
72.4396	17.6739	-373.365	55.0688
72.4396	17.6739	-373.341	57.3623
72.4396	17.6739	-373.336	59.1513
72.4396	17.6739	-373.218	62.6439
72.4396	17.6739	-373.217	60.7024
72.4396	17.6739	-373.239	59.783
72.4396	17.6739	-373.247	58.9689
72.4396	17.6739	-373.249	55.8555
72.4396	17.6739	-373.205	59.0473
72.4396	17.674	-373.274	59.5103
72.4396	17.674	-373.224	61.2473
72.4396	17.674	-373.218	62.4601
72.4396	17.674	-373.2	60.0269
72.4396	17.674	-373.141	62.9051
72.4396	17.674	-373.091	62.8014
72.4396	17.674	-373.056	64.5179
72.4396	17.674	-373.055	63.1815
72.4396	17.674	-372.971	64.3154
72.4396	17.674	-372.868	63.5425
72.4396	17.674	-372.801	62.3685
72.4396	17.674	-372.759	68.0618
72.4396	17.674	-372.727	70.0258
72.4396	17.674	-372.765	68.6062
72.4396	17.674	-372.717	68.3069
72.4396	17.674	-372.746	71.1595
72.4396	17.674	-372.708	70.1309
72.4396	17.674	-372.8	70.4587
72.4396	17.674	-372.786	72.6616
72.4396	17.674	-372.824	74.0862
72.4396	17.674	-372.871	73.0941
72.4396	17.674	-372.915	74.3789
72.4396	17.674	-372.945	75.7305
72.4396	17.674	-372.994	78.2129
72.4396	17.674	-372.999	79.6662
72.4396	17.674	-373.028	80.6676
72.4396	17.674	-373.007	82.6695
72.4396	17.674	-373.056	85.0509
72.4396	17.674	-373.113	85.7658
72.4396	17.674	-373.122	87.3196
72.4396	17.674	-373.211	90.5502
72.4396	17.674	-373.199	87.7823
72.4396	17.6741	-373.205	92.163
72.4396	17.6741	-373.316	93.3286
72.4396	17.6741	-373.378	93.9206
72.4396	17.6741	-373.446	99.5739
72.4396	17.6741	-373.529	102.237
72.4396	17.6741	-373.587	101.068
72.4396	17.6741	-373.671	102.61
72.4396	17.6741	-373.706	103.517
72.4396	17.6741	-373.774	106.152
72.4396	17.6741	-373.853	105.205
72.4396	17.6741	-373.993	113.826
72.4396	17.6741	-374.162	113.845
72.4396	17.6742	-374.248	116.043
72.4396	17.6741	-374.311	115.358
72.4396	17.6741	-374.363	122.93
72.4396	17.6741	-374.567	122.195
72.4396	17.6741	-374.504	125.421
72.4396	17.6741	-374.623	127.554
72.4396	17.6741	-374.65	129.441
72.4396	17.6741	-374.69	130.56
72.4396	17.6741	-374.841	136.125
72.4396	17.6741	-374.887	136.747
72.4396	17.6741	-374.878	135.37
72.4396	17.6741	-374.802	144.307
72.4396	17.6741	-374.842	141.428
72.4396	17.6741	-374.927	144.73
72.4396	17.6741	-374.837	154.373
72.4396	17.6741	-374.765	154.849
72.4396	17.674	-374.761	158.815
72.4396	17.674	-374.792	165.079
72.4396	17.674	-374.734	165.923
72.4396	17.674	-374.684	166.535
72.4396	17.674	-374.7	169.849
72.4396	17.674	-374.666	173.936
72.4396	17.674	-374.495	179.547
72.4396	17.674	-374.559	183.606
72.4396	17.674	-374.535	187.514
72.4396	17.674	-374.421	189.648
72.4396	17.674	-374.354	192.436
72.4396	17.674	-374.261	196.079
72.4396	17.674	-374.2	201.404
72.4396	17.674	-374.175	206.204
72.4396	17.674	-374.13	208.539
72.4396	17.6739	-374.109	212.815
72.4396	17.6739	-374.055	214.15
72.4396	17.6739	-373.862	221.293
72.4396	17.6739	-373.896	232.19
72.4396	17.6739	-373.842	236.881
72.4396	17.6739	-373.873	238.052
72.4396	17.6739	-373.815	244.259
72.4396	17.6739	-373.594	248.72
72.4396	17.6739	-373.454	252.773
72.4396	17.6739	-373.422	262.569
72.4396	17.6739	-373.376	265.535
72.4396	17.6739	-373.268	270.439
72.4396	17.6739	-373.105	277.388
72.4396	17.6739	-373.026	274.647
72.4396	17.6739	-372.999	283.103
72.4396	17.6739	-372.848	290.339
72.4396	17.6739	-372.83	291.844
72.4396	17.6739	-372.758	301.499
72.4396	17.6739	-372.735	305.951
72.4396	17.6739	-372.725	309.816
72.4396	17.6739	-372.774	316.71
72.4396	17.6739	-372.761	321.397
72.4396	17.6739	-372.815	330.305
72.4396	17.6739	-372.863	330.522
72.4396	17.6739	-372.938	339.837
72.4396	17.6739	-372.908	342.413
72.4396	17.6739	-372.89	350.77
72.4396	17.6739	-372.96	356.637
72.4396	17.6739	-373.133	362.441
72.4396	17.6739	-373.146	365.081
72.4396	17.6739	-373.185	371.58
72.4396	17.6739	-373.193	374.498
72.4396	17.6739	-373.196	382.316
72.4396	17.6739	-373.301	391.449
72.4396	17.6739	-373.277	396.438
72.4396	17.6739	-373.211	401.149
72.4396	17.6739	-373.14	404.716
72.4396	17.6739	-373.1	407.08
72.4396	17.6739	-372.974	419.879
72.4396	17.6739	-372.941	427.438
72.4396	17.6739	-372.935	433.916
72.4396	17.6739	-372.839	433.536
72.4396	17.6739	-372.812	441.291
72.4396	17.6739	-372.808	448.348
72.4396	17.6739	-372.864	450.143
72.4396	17.6739	-372.877	457.355
72.4396	17.6739	-372.762	465.798
72.4396	17.6739	-372.728	469.588
72.4396	17.6739	-372.707	482.515
72.4396	17.6739	-372.654	483.735
72.4396	17.6739	-372.609	487.279
72.4396	17.6739	-372.682	496.008
72.4396	17.6739	-372.712	497.563
72.4396	17.6739	-372.668	504.803
72.4396	17.6739	-372.722	507.935
72.4396	17.6739	-372.709	518.361
72.4396	17.6739	-372.738	525.044
72.4396	17.6739	-372.708	532.262
72.4396	17.6739	-372.646	535.67
72.4396	17.6739	-372.699	542.118
72.4396	17.6739	-372.702	548.765
72.4396	17.6739	-372.725	549.209
72.4396	17.6739	-372.706	557.187
72.4396	17.6739	-372.696	565.782
72.4396	17.6739	-372.733	569.672
72.4396	17.6739	-372.646	573.584
72.4396	17.6739	-372.651	578.64
72.4396	17.6739	-372.663	580.605
72.4396	17.6739	-372.655	591.238
72.4396	17.6739	-372.636	594.197
72.4396	17.6739	-372.63	597.244
72.4396	17.6739	-372.61	607.876
72.4396	17.6739	-372.604	605.518
72.4396	17.6739	-372.507	608.848
72.4396	17.6739	-372.52	618.712
72.4396	17.6739	-372.504	623.382
72.4396	17.6739	-372.507	628.298
72.4396	17.6739	-372.543	630.888
72.4396	17.6739	-372.537	638.553
72.4396	17.6739	-372.51	637.956
72.4396	17.6739	-372.525	647.144
72.4396	17.6739	-372.518	648.821
72.4396	17.6739	-372.543	652.075
72.4396	17.6739	-372.501	658.116
72.4396	17.6739	-372.505	660.49
72.4396	17.6739	-372.505	664.512
72.4396	17.6739	-372.46	666.149
72.4396	17.6739	-372.601	671.823
72.4396	17.6739	-372.565	670.658
72.4396	17.6739	-372.462	677.951
72.4396	17.6739	-372.467	685.426
72.4396	17.6739	-372.507	686.071
72.4396	17.6739	-372.543	687.961
72.4396	17.6739	-372.664	692.566
72.4396	17.6739	-372.687	691.333
72.4396	17.6739	-372.732	696.855
72.4396	17.6739	-372.885	701.776
72.4396	17.6739	-372.951	703.465
72.4396	17.6739	-372.967	702.489
72.4396	17.6739	-373.091	715.254
72.4396	17.6739	-373.16	715.258
72.4396	17.6739	-373.191	719.173
72.4396	17.6739	-373.117	718.217
72.4396	17.6739	-373.047	722.616
72.4396	17.6739	-373.012	722.318
72.4396	17.6739	-372.996	729.475
72.4396	17.6739	-373.027	730.567
72.4396	17.6739	-373.108	736.104
72.4396	17.6739	-373.142	738.832
72.4396	17.6739	-373.313	738.282
72.4396	17.6739	-373.309	747.226
72.4396	17.6739	-373.303	739.054
72.4396	17.6739	-373.31	740.718
72.4396	17.6739	-373.263	739.401
72.4396	17.6739	-373.239	751.52
72.4396	17.6739	-373.23	746.944
72.4396	17.6739	-373.065	752.32
72.4396	17.6739	-373.081	747.499
72.4396	17.6739	-373.056	752.161
72.4396	17.6739	-373.042	754.203
72.4396	17.6739	-372.981	759.366
72.4396	17.6739	-372.961	752.462
72.4396	17.6739	-373.072	753.581
72.4396	17.6739	-373.089	755.449
72.4396	17.6739	-372.971	759.118
72.4396	17.6739	-372.966	755.702
72.4396	17.6739	-372.822	753.609
72.4396	17.6739	-372.691	754.884
72.4396	17.6739	-372.491	757.334
72.4396	17.6739	-372.568	751.972
72.4396	17.6739	-372.578	758.54
72.4396	17.6739	-372.629	758.593
72.4396	17.674	-372.63	759.05
72.4396	17.674	-372.808	756.162
72.4396	17.674	-372.759	753.36
72.4396	17.674	-372.924	752.105
72.4396	17.674	-372.98	749.391
72.4396	17.674	-372.944	753.592
72.4396	17.674	-372.933	757.53
72.4396	17.674	-373.01	759.399
72.4396	17.674	-373.146	755.953
72.4396	17.674	-373.143	751.52
72.4396	17.674	-373.09	752.103
72.4396	17.674	-373.003	753.209
72.4396	17.674	-372.986	754.528
72.4397	17.674	-373.072	754.545
72.4397	17.674	-373.081	744.482
72.4397	17.674	-373.06	752.65
72.4397	17.674	-373.018	750.977
72.4396	17.674	-372.966	747.89
72.4397	17.6741	-373.111	738.024
72.4397	17.6741	-373.167	739.714
72.4397	17.6741	-373.209	743.698
72.4397	17.6741	-373.3	740.399
72.4397	17.6741	-373.269	736.898
72.4397	17.6741	-373.356	735.389
72.4397	17.6741	-373.426	737.248
72.4397	17.6741	-373.433	733.534
72.4397	17.6741	-373.473	733.835
72.4397	17.6741	-373.488	732.657
72.4397	17.6741	-373.498	733.479
72.4397	17.6741	-373.462	731.064
72.4397	17.6741	-373.556	729.652
72.4397	17.6741	-373.621	730.741
72.4397	17.6741	-373.553	730.928
72.4397	17.6741	-373.397	726.047
72.4397	17.6741	-373.361	726.06
72.4397	17.6741	-373.177	725.621
72.4397	17.6741	-373.144	725.965
72.4397	17.6741	-373.087	728.306
72.4397	17.6741	-373.093	720.553
72.4397	17.6742	-372.968	721.585
72.4397	17.6741	-372.935	717.246
72.4397	17.6742	-372.959	713.106
72.4397	17.6742	-372.909	714.478
72.4397	17.6742	-372.731	718.555
72.4397	17.6742	-372.824	717.271
72.4397	17.6742	-372.801	714.052
72.4397	17.6742	-372.873	712.467
72.4397	17.6742	-372.893	712.958
72.4397	17.6742	-372.846	710.626
72.4397	17.6742	-372.819	709.591
72.4397	17.6742	-372.764	703.748
72.4397	17.6742	-372.866	707.795
72.4397	17.6742	-372.87	708.499
72.4397	17.6742	-372.722	699.041
72.4397	17.6742	-372.721	701.038
72.4397	17.6742	-372.746	695.693
72.4397	17.6742	-372.667	698.716
72.4397	17.6742	-372.721	694.939
72.4397	17.6742	-372.681	696.013
72.4397	17.6742	-372.658	697.843
72.4397	17.6743	-372.607	700.093
72.4397	17.6743	-372.499	697.914
72.4397	17.6743	-372.548	698.535
72.4397	17.6743	-372.582	694.971
72.4397	17.6743	-372.583	696.872
72.4398	17.6743	-372.534	692.715
72.4398	17.6743	-372.49	690.537
72.4398	17.6743	-372.548	693.6
72.4398	17.6743	-372.601	699.552
72.4398	17.6743	-372.78	695.91
72.4398	17.6743	-372.85	686.947
72.4398	17.6743	-372.802	690.69
72.4398	17.6743	-372.761	695.452
72.4398	17.6743	-372.892	690.684
72.4398	17.6743	-372.911	688.779
72.4398	17.6744	-372.991	687.404
72.4398	17.6744	-373.044	696.761
72.4398	17.6744	-373.034	684.784
72.4398	17.6744	-373.147	685.215
72.4398	17.6744	-373.19	689.482
72.4398	17.6744	-373.303	691.92
72.4398	17.6744	-373.373	684.903
72.4398	17.6744	-373.401	689.024
72.4398	17.6744	-373.348	693.267
72.4398	17.6744	-373.534	689.591
72.4398	17.6744	-373.581	690.639
72.4398	17.6744	-373.643	685.057
72.4398	17.6744	-373.709	683.98
72.4398	17.6744	-373.705	692.648
72.4398	17.6744	-373.69	686.835
72.4398	17.6744	-373.671	697.452
72.4398	17.6744	-373.747	687.794
72.4398	17.6744	-373.703	695.113
72.4398	17.6744	-373.577	687.39
72.4398	17.6744	-373.642	696.586
72.4398	17.6744	-373.606	688.429
72.4398	17.6744	-373.581	692.459
72.4398	17.6744	-373.638	693.988
72.4398	17.6744	-373.615	692.818
72.4398	17.6744	-373.575	690.972
72.4398	17.6745	-373.637	700.725
72.4398	17.6745	-373.562	699.337
72.4398	17.6745	-373.584	696.242
72.4398	17.6745	-373.63	700.746
72.4398	17.6745	-373.616	694.576
72.4398	17.6745	-373.653	700.329
72.4398	17.6745	-373.692	701.139
72.4398	17.6745	-373.678	702.781
72.4398	17.6745	-373.707	703.821
72.4398	17.6745	-373.762	706.297
72.4398	17.6745	-373.787	696.444
72.4398	17.6745	-373.839	710.109
72.4398	17.6745	-373.845	705.984
72.4398	17.6745	-373.841	711.091
72.4398	17.6745	-373.949	704.668
72.4398	17.6745	-373.998	709.398
72.4398	17.6746	-374.055	706.706
72.4398	17.6746	-374.054	710.913
72.4398	17.6746	-374.036	715.82
72.4398	17.6746	-374.122	715.198
72.4398	17.6746	-374.139	718.948
72.4398	17.6746	-374.216	714.079
72.4398	17.6746	-374.199	720.43
72.4398	17.6746	-374.092	727.564
72.4398	17.6746	-373.957	729.714
72.4398	17.6746	-374.019	727.905
72.4398	17.6746	-373.988	727.258
72.4398	17.6746	-374.025	727.985
72.4398	17.6746	-374.031	738.98
72.4398	17.6746	-374.07	737.219
72.4398	17.6746	-374.191	737.078
72.4398	17.6746	-374.126	739.412
72.4398	17.6746	-374.171	744.53
72.4398	17.6746	-374.147	751.455
72.4398	17.6746	-374.201	745.686
72.4398	17.6746	-374.317	757.701
72.4398	17.6746	-374.285	756.194
72.4398	17.6746	-374.341	756.57
72.4398	17.6746	-374.356	761.635
72.4398	17.6746	-374.397	765.636
72.4398	17.6746	-374.47	758.566
72.4398	17.6746	-374.565	767.474
72.4398	17.6746	-374.555	774.141
72.4398	17.6746	-374.511	772.45
72.4398	17.6746	-374.469	775.052
72.4398	17.6747	-374.606	782.402
72.4398	17.6747	-374.653	788.688
72.4398	17.6747	-374.712	789.356
72.4398	17.6747	-374.688	794.237
72.4398	17.6747	-374.691	792.41
72.4398	17.6747	-374.724	788.965
72.4398	17.6747	-374.685	788.053
72.4398	17.6747	-374.763	800.232
72.4399	17.6747	-374.857	803.593
72.4399	17.6747	-374.769	810.525
72.4399	17.6747	-374.733	811.104
72.4399	17.6747	-374.793	817.227
72.4399	17.6747	-374.884	820.034
72.4399	17.6747	-374.917	820.318
72.4399	17.6747	-374.869	825.165
72.4399	17.6747	-374.924	821.268
72.4399	17.6747	-375.03	830.331
72.4399	17.6747	-374.982	835.302
72.4399	17.6747	-375.021	842.573
72.4399	17.6747	-375.097	843.398
72.4399	17.6747	-375.094	854.657
72.4399	17.6747	-375.104	857.902
72.4399	17.6747	-375.131	854.514
72.4399	17.6747	-375.169	860.896
72.4399	17.6747	-375.156	861.108
72.4399	17.6748	-375.221	871.366
72.4399	17.6748	-375.298	885.546
72.4399	17.6748	-375.336	888.269
72.4399	17.6748	-375.314	890.394
72.4399	17.6748	-375.363	891.878
72.4399	17.6748	-375.342	899.925
72.4399	17.6748	-375.417	910.608
72.4399	17.6747	-375.366	907.469
72.4399	17.6747	-375.412	926.38
72.4399	17.6747	-375.432	927.627
72.4399	17.6747	-375.452	930.62
72.4399	17.6747	-375.473	941.561
72.4399	17.6747	-375.481	954.917
72.4399	17.6747	-375.486	965.405
72.4399	17.6747	-375.462	972.387
72.4399	17.6747	-375.375	979.18
72.4399	17.6747	-375.486	982.315
72.4399	17.6747	-375.531	990.78
72.4399	17.6747	-375.465	1011.1
72.4399	17.6747	-375.419	1025.37
72.4399	17.6747	-375.456	1024.42
72.4399	17.6747	-375.446	1041.44
72.4399	17.6747	-375.409	1044.56
72.4399	17.6747	-375.457	1056.72
72.4399	17.6747	-375.416	1072.33
72.4399	17.6747	-375.479	1087.99
72.4399	17.6747	-375.474	1085
72.4399	17.6747	-375.499	1108.84
72.4399	17.6747	-375.599	1118.9
72.4399	17.6747	-375.568	1125.64
72.4399	17.6747	-375.611	1139.93
72.4399	17.6747	-375.724	1164.93
72.4399	17.6747	-375.693	1174.15
72.4399	17.6747	-375.785	1202.49
72.4399	17.6747	-375.815	1214.62
72.4399	17.6747	-375.909	1213.23
72.4399	17.6747	-375.995	1236.01
72.4399	17.6747	-376.037	1273.71
72.4399	17.6747	-376.095	1291.46
72.4399	17.6747	-376.14	1302.96
72.4399	17.6747	-376.132	1328.86
72.4399	17.6747	-376.109	1338.78
72.4399	17.6747	-376.162	1356.19
72.4399	17.6746	-376.052	1399.82
72.4399	17.6746	-376.083	1429.52
72.4399	17.6746	-375.998	1433.62
72.4399	17.6746	-376.031	1453.56
72.4399	17.6746	-375.97	1476.72
72.4399	17.6746	-375.955	1486.89
72.4399	17.6746	-375.926	1547.72
72.4399	17.6746	-375.841	1557.98
72.4399	17.6746	-375.93	1586.54
72.4399	17.6746	-375.909	1606.13
72.4399	17.6746	-375.89	1627.03
72.4399	17.6746	-375.832	1671.97
72.4399	17.6746	-375.842	1694.78
72.4399	17.6746	-375.847	1727.68
72.4399	17.6746	-375.815	1748.28
72.4399	17.6746	-375.777	1768.29
72.4399	17.6746	-375.797	1791.91
72.4399	17.6746	-375.805	1811.46
72.4399	17.6746	-375.809	1865.27
72.4399	17.6746	-375.709	1897.3
72.4399	17.6745	-375.715	1926.43
72.4399	17.6745	-375.731	1954.9
72.4399	17.6745	-375.742	1972.43
72.4399	17.6745	-375.715	1974.8
72.4399	17.6745	-375.66	2053.38
72.4399	17.6745	-375.561	2077.88
72.4399	17.6745	-375.535	2099.55
72.4399	17.6745	-375.628	2115.84
72.4399	17.6745	-375.634	2157.17
72.4399	17.6745	-375.593	2169.33
72.4399	17.6745	-375.442	2229.29
72.4399	17.6745	-375.443	2252.24
72.4399	17.6745	-375.38	2288.54
72.4399	17.6745	-375.397	2334.34
72.4399	17.6745	-375.377	2339.87
72.4399	17.6745	-375.457	2368.54
72.4399	17.6745	-375.331	2413.29
72.4399	17.6745	-375.319	2447.18
72.4399	17.6745	-375.263	2476.83
72.4399	17.6745	-375.153	2521.66
72.4399	17.6745	-375.165	2558.78
72.4399	17.6745	-375.067	2571.78
72.4399	17.6744	-374.942	2631.21
72.4399	17.6744	-375.013	2656.5
72.4399	17.6744	-374.952	2675.75
72.4399	17.6744	-374.983	2713.5
72.4399	17.6744	-374.938	2737.73
72.4399	17.6744	-375.018	2779.25
72.4399	17.6744	-374.987	2840.91
72.4399	17.6744	-375.008	2874.87
72.4399	17.6744	-374.909	2902.85
72.4399	17.6744	-375.012	2938.96
72.4399	17.6744	-374.942	2948.68
72.4399	17.6744	-375.022	2999.78
72.4399	17.6744	-375	3021.09
72.4399	17.6744	-375.085	3111.41
72.4399	17.6744	-375.061	3101.43
72.4399	17.6744	-375.093	3134.41
72.4399	17.6744	-375.106	3194.02
72.4399	17.6744	-375.171	3210.05
72.4399	17.6744	-375.185	3263.69
72.4399	17.6744	-375.1	3315.06
72.4399	17.6744	-375.143	3347.76
72.4399	17.6744	-375.196	3372.14
72.4399	17.6744	-375.215	3405.83
72.4399	17.6744	-375.269	3434.71
72.4399	17.6744	-375.179	3525.94
72.4399	17.6744	-375.098	3552.02
72.4399	17.6744	-375.105	3586.78
72.4399	17.6744	-374.993	3613.23
72.4399	17.6744	-374.931	3664.11
72.4399	17.6744	-374.89	3679.45
72.4399	17.6744	-374.837	3711.79
72.4399	17.6744	-374.716	3758.06
72.4399	17.6744	-374.781	3782.24
72.4399	17.6744	-374.757	3816.75
72.4399	17.6744	-374.752	3887.04
72.4399	17.6745	-374.71	3916.24
72.4399	17.6745	-374.792	3967.99
72.4399	17.6745	-374.77	3994.75
72.4399	17.6745	-374.831	4032.94
72.4398	17.6745	-374.853	4073.14
72.4398	17.6745	-374.854	4070.62
72.4398	17.6745	-374.872	4099.22
72.4398	17.6745	-374.972	4175.04
72.4398	17.6745	-374.961	4217.17
72.4398	17.6745	-375.014	4252.47
72.4398	17.6745	-375.083	4245.55
72.4398	17.6745	-375.061	4336.24
72.4398	17.6745	-375.069	4302.05
72.4398	17.6745	-375.048	4383.03
72.4398	17.6745	-375.068	4418.82
72.4398	17.6745	-374.997	4441.23
72.4398	17.6745	-374.997	4483.7
72.4398	17.6745	-374.981	4490.53
72.4398	17.6745	-374.932	4482.66
72.4398	17.6745	-374.968	4595.67
72.4398	17.6745	-374.917	4622.8
72.4398	17.6745	-374.947	4644.66
72.4398	17.6745	-374.795	4652.04
72.4398	17.6745	-374.741	4733.72
72.4398	17.6745	-374.621	4744.68
72.4398	17.6745	-374.502	4759.72
72.4398	17.6745	-374.348	4774.69
72.4398	17.6745	-374.339	4758.41
72.4398	17.6745	-374.168	4831.31
72.4398	17.6745	-374.095	4823.48
72.4398	17.6745	-373.987	4826.35
72.4398	17.6745	-373.94	4949.41
72.4398	17.6745	-373.917	4916.61
72.4398	17.6745	-373.868	4906.71
72.4398	17.6745	-373.905	4921.07
72.4398	17.6745	-373.906	4916.15
72.4398	17.6745	-373.854	4938.03
72.4399	17.6745	-373.839	4949.75
72.4399	17.6745	-373.795	4898.52
72.4399	17.6745	-373.909	4981.9
72.4399	17.6745	-373.798	5000.14
72.4399	17.6745	-373.788	4953.45
72.4399	17.6745	-373.766	5011.51
72.4399	17.6745	-373.753	4982.46
72.4399	17.6745	-373.772	5025.17
72.4399	17.6745	-373.789	4959.85
72.4399	17.6745	-373.774	5010.58
72.4399	17.6745	-373.77	5049.41
72.4399	17.6745	-373.869	5024.42
72.4399	17.6745	-373.948	4988.67
72.4399	17.6745	-373.872	5005.31
72.4399	17.6745	-373.926	4982.24
72.4399	17.6745	-373.904	5024.74
72.4399	17.6745	-373.901	4991.06
72.4399	17.6745	-373.925	5042.25
72.4399	17.6745	-373.991	5060.8
72.4399	17.6745	-373.942	5026.05
72.4399	17.6745	-373.88	5007.76
72.4399	17.6745	-373.809	4993.84
72.4399	17.6745	-373.743	5046.31
72.4399	17.6745	-373.612	4946.67
72.4399	17.6745	-373.473	4950.35
72.4399	17.6745	-373.558	4919.45
72.4399	17.6745	-373.49	4919.67
72.4399	17.6745	-373.472	4923.02
72.4399	17.6745	-373.477	4926.99
72.4399	17.6745	-373.554	4913.62
72.4399	17.6745	-373.621	4918.53
72.4399	17.6745	-373.652	4862.37
72.4399	17.6745	-373.7	4901.36
72.4399	17.6745	-373.724	4879.32
72.4399	17.6745	-373.833	4842.49
72.4399	17.6745	-373.935	4846.95
72.4399	17.6745	-373.925	4884.47
72.4399	17.6745	-374.052	4833.77
72.4399	17.6745	-374.075	4815.78
72.4399	17.6745	-374.096	4813.15
72.4399	17.6745	-374.038	4829.86
72.4399	17.6745	-374.078	4766.25
72.4399	17.6745	-374.162	4797.5
72.4399	17.6745	-374.226	4763.14
72.4399	17.6745	-374.237	4720.87
72.4399	17.6745	-374.26	4761.46
72.4399	17.6745	-374.227	4706.06
72.4399	17.6745	-374.239	4633.78
72.4399	17.6745	-374.258	4659.54
72.4399	17.6745	-374.317	4654.82
72.4399	17.6745	-374.317	4644.19
72.4399	17.6745	-374.318	4621.8
72.4399	17.6745	-374.451	4619.59
72.4399	17.6745	-374.55	4566.12
72.4399	17.6745	-374.621	4499.58
72.4399	17.6745	-374.56	4563.16
72.4399	17.6745	-374.644	4501.74
72.4399	17.6745	-374.709	4474.91
72.4399	17.6745	-374.727	4477.75
72.4399	17.6745	-374.812	4446.19
72.4399	17.6745	-374.823	4407.75
72.4399	17.6745	-374.873	4402.38
72.4399	17.6745	-374.896	4363.54
72.4399	17.6745	-374.964	4324.31
72.4399	17.6745	-375.027	4317.78
72.4399	17.6745	-375.123	4288.08
72.4399	17.6745	-375.091	4260.95
72.4399	17.6745	-375.043	4215.38
72.4399	17.6745	-375.075	4192.23
72.4399	17.6745	-375.149	4180.44
72.4399	17.6745	-375.153	4145.27
72.4399	17.6745	-375.2	4181.93
72.4399	17.6745	-375.19	4099.08
72.4399	17.6745	-375.253	4119.49
72.4399	17.6745	-375.22	4025.58
72.4399	17.6745	-375.31	4058.19
72.4399	17.6745	-375.305	3979.34
72.4399	17.6745	-375.344	4003.2
72.4399	17.6745	-375.245	3973.38
72.4399	17.6745	-375.284	3942.07
72.4399	17.6745	-375.277	3932.89
72.4399	17.6745	-375.317	3882.41
72.4399	17.6745	-375.33	3822.87
72.4399	17.6745	-375.327	3831.2
72.4399	17.6745	-375.313	3790.32
72.4399	17.6745	-375.306	3743.88
72.4399	17.6745	-375.305	3708
72.4399	17.6745	-375.338	3686.03
72.44	17.6745	-375.246	3650.51
72.44	17.6745	-375.333	3642.96
72.44	17.6745	-375.363	3640.09
72.44	17.6745	-375.311	3613.76
72.44	17.6745	-375.359	3579.37
72.44	17.6746	-375.469	3558.34
72.44	17.6746	-375.483	3508.94
72.44	17.6746	-375.522	3484.94
72.44	17.6746	-375.526	3435.6
72.44	17.6746	-375.488	3455.83
72.44	17.6746	-375.593	3426.17
72.44	17.6746	-375.602	3377.19
72.44	17.6746	-375.575	3375.61
72.44	17.6746	-375.505	3343.68
72.44	17.6746	-375.567	3311.7
72.44	17.6746	-375.573	3258.85
72.44	17.6746	-375.58	3268.21
72.44	17.6746	-375.555	3247.16
72.44	17.6746	-375.49	3241.39
72.44	17.6746	-375.476	3167.26
72.44	17.6746	-375.441	3144.82
72.44	17.6746	-375.441	3106.95
72.44	17.6746	-375.491	3113.79
72.44	17.6747	-375.465	3077.76
72.44	17.6747	-375.373	3061.55
72.44	17.6747	-375.358	3015.03
72.44	17.6747	-375.304	2997.49
72.44	17.6747	-375.249	2997.42
72.44	17.6747	-375.324	2964.44
72.44	17.6747	-375.298	2943.32
72.44	17.6747	-375.198	2929.95
72.44	17.6747	-375.209	2867.29
72.44	17.6747	-375.152	2869.08
72.44	17.6747	-375.169	2845.67
72.44	17.6747	-375.15	2838.83
72.44	17.6747	-375.156	2804.81
72.44	17.6747	-375.156	2809.26
72.44	17.6748	-375.268	2763.17
72.44	17.6748	-375.208	2734.17
72.44	17.6748	-375.2	2679.57
72.44	17.6748	-375.25	2671.5
72.44	17.6748	-375.222	2667.29
72.44	17.6748	-375.271	2659.84
72.44	17.6748	-375.232	2616.72
72.44	17.6748	-375.26	2600.54
72.44	17.6748	-375.231	2584.56
72.44	17.6748	-375.273	2556.56
72.44	17.6748	-375.174	2565.65
72.44	17.6749	-375.096	2496.83
72.44	17.6749	-375.131	2529.54
72.44	17.6749	-375.078	2463.04
72.44	17.6749	-375.161	2446.5
72.44	17.6749	-375.198	2439.14
72.44	17.6749	-375.177	2417.96
72.44	17.6749	-375.142	2419.33
72.44	17.6749	-375.182	2391.68
72.44	17.6749	-375.218	2352.64
72.44	17.6749	-375.213	2345.84
72.44	17.6749	-375.264	2318.5
72.44	17.6749	-375.329	2298.65
72.44	17.6749	-375.309	2283.87
72.44	17.6749	-375.299	2276.04
72.44	17.6749	-375.483	2231.41
72.44	17.6749	-375.452	2236.07
72.44	17.6749	-375.479	2209.2
72.44	17.6749	-375.493	2189.82
72.44	17.6749	-375.509	2174.87
72.44	17.675	-375.492	2173.41
72.44	17.675	-375.547	2147.14
72.44	17.675	-375.586	2110.21
72.44	17.675	-375.606	2098.61
72.44	17.675	-375.537	2080.33
72.44	17.675	-375.548	2064.69
72.44	17.675	-375.574	2056.2
72.44	17.675	-375.501	2014.02
72.44	17.675	-375.502	2019.69
72.44	17.675	-375.477	1996.11
72.44	17.675	-375.415	1967.1
72.4399	17.675	-375.436	1957.45
72.4399	17.675	-375.413	1950.95
72.4399	17.675	-375.388	1926.12
72.4399	17.675	-375.383	1923.57
72.4399	17.675	-375.382	1879.67
72.4399	17.675	-375.412	1884.26
72.4399	17.675	-375.478	1870.87
72.4399	17.675	-375.511	1844.8
72.4399	17.675	-375.541	1848.98
72.4399	17.675	-375.487	1821.39
72.4399	17.675	-375.508	1790.97
72.4399	17.675	-375.654	1784.93
72.4399	17.675	-375.719	1768.17
72.4399	17.675	-375.74	1742.95
72.4399	17.675	-375.693	1749.38
72.4399	17.675	-375.807	1707.96
72.4399	17.675	-375.839	1706.86
72.4399	17.675	-375.803	1689.8
72.4399	17.675	-375.86	1690.28
72.4399	17.675	-375.921	1674.13
72.4399	17.675	-375.87	1660.58
72.4399	17.675	-375.929	1649.18
72.4399	17.675	-375.841	1639.79
72.4399	17.675	-375.86	1653.73
72.4399	17.675	-375.796	1625.94
72.4399	17.6749	-375.842	1612.42
72.4399	17.675	-375.935	1595.56
72.4399	17.6749	-375.985	1600.84
72.4399	17.6749	-375.963	1596.38
72.4399	17.6749	-375.991	1580.74
72.4399	17.6749	-375.942	1570.99
72.4399	17.6749	-375.893	1572.76
72.4399	17.6749	-375.869	1556.85
72.4399	17.6749	-375.903	1556.18
72.4399	17.6749	-375.884	1558.33
72.4399	17.6749	-375.819	1550.69
72.4399	17.6749	-375.796	1560.95
72.4399	17.6749	-375.804	1549.35
72.4399	17.6749	-375.831	1546.15
72.4399	17.6749	-375.796	1541.54
72.4399	17.6749	-375.728	1530.31
72.4399	17.6749	-375.714	1545.08
72.4399	17.6749	-375.692	1540.89
72.4399	17.6749	-375.639	1525.43
72.4399	17.6749	-375.713	1520.28
72.4399	17.6749	-375.608	1535.57
72.4399	17.6749	-375.683	1539.97
72.4399	17.6749	-375.705	1542.74
72.4399	17.6749	-375.755	1536.45
72.4399	17.6749	-375.858	1538.5
72.4399	17.6749	-375.857	1546.28
72.4399	17.6748	-375.939	1543.25
72.4399	17.6748	-375.991	1568.87
72.4399	17.6748	-376.038	1553.95
72.4399	17.6748	-376.104	1552.52
72.4399	17.6748	-376.173	1569.53
72.4399	17.6748	-376.237	1586.66
72.4399	17.6748	-376.176	1586.4
72.4399	17.6748	-376.264	1591.35
72.4399	17.6748	-376.266	1605.09
72.4399	17.6748	-376.252	1600.95
72.4399	17.6748	-376.245	1615.63
72.4399	17.6748	-376.28	1625.66
72.4399	17.6748	-376.249	1630.54
72.4399	17.6748	-376.247	1635.45
72.4399	17.6748	-376.228	1658.76
72.4399	17.6748	-376.243	1666.15
72.4399	17.6748	-376.219	1679.36
72.4399	17.6748	-376.198	1674.43
72.4399	17.6748	-376.183	1710.86
72.4399	17.6748	-376.155	1713.73
72.4399	17.6748	-376.082	1731.27
72.4399	17.6748	-376.058	1731.37
72.4399	17.6748	-375.963	1742.42
72.4399	17.6748	-375.826	1787.23
72.4399	17.6748	-375.745	1781.72
72.4399	17.6748	-375.696	1796.16
72.4399	17.6748	-375.582	1815.26
72.4399	17.6748	-375.507	1833.11
72.4399	17.6748	-375.476	1851.05
72.4399	17.6748	-375.321	1892.9
72.4399	17.6748	-375.383	1904.41
72.4399	17.6748	-375.306	1910.61
72.4398	17.6748	-375.391	1936.63
72.4399	17.6748	-375.385	1976.16
72.4399	17.6748	-375.336	1994.37
72.4399	17.6748	-375.428	2025.17
72.4399	17.6748	-375.339	2042.97
72.4399	17.6748	-375.412	2088.97
72.4399	17.6748	-375.371	2111.76
72.4399	17.6748	-375.39	2124.22
72.4399	17.6748	-375.377	2145.87
72.4399	17.6748	-375.514	2204.31
72.4399	17.6748	-375.481	2238.1
72.4399	17.6748	-375.498	2280.18
72.4399	17.6748	-375.559	2306.93
72.4399	17.6748	-375.644	2340.5
72.4399	17.6748	-375.626	2417.31
72.4399	17.6748	-375.664	2464.8
72.4399	17.6748	-375.6	2484.28
72.4399	17.6748	-375.615	2537.95
72.4399	17.6748	-375.589	2588.57
72.4399	17.6748	-375.57	2614.29
72.4399	17.6748	-375.554	2665.17
72.4399	17.6748	-375.586	2748.95
72.4399	17.6748	-375.5	2781.6
72.4399	17.6748	-375.607	2825.09
72.4399	17.6748	-375.589	2885.93
72.4399	17.6748	-375.515	2939.9
72.4399	17.6748	-375.529	2959.17
72.4399	17.6748	-375.633	3068.26
72.4399	17.6749	-375.683	3135.14
72.4399	17.6749	-375.638	3189.64
72.4399	17.6749	-375.57	3252.38
72.4399	17.6749	-375.589	3268.19
72.4399	17.6749	-375.601	3354.88
72.4399	17.6749	-375.59	3463.58
72.4399	17.6749	-375.586	3516.31
72.4399	17.6749	-375.594	3594.04
72.4399	17.6749	-375.571	3638.34
72.4399	17.6749	-375.563	3696.95
72.4399	17.6749	-375.531	3774.21
72.4399	17.6749	-375.463	3899.06
72.4399	17.6749	-375.525	3961.12
72.4399	17.6749	-375.481	4019.25
72.4399	17.6749	-375.478	4115.39
72.4399	17.6749	-375.423	4183.58
72.4399	17.6749	-375.445	4252.98
72.4399	17.6749	-375.386	4347.03
72.4399	17.6749	-375.355	4419.57
72.4399	17.6749	-375.384	4529.85
72.4399	17.6749	-375.271	4676.9
72.4399	17.6749	-375.243	4743.75
72.4399	17.675	-375.26	4877.98
72.4399	17.675	-375.231	4934.37
72.4399	17.675	-375.204	5031.3
72.4399	17.675	-375.175	5116.67
72.4399	17.675	-375.199	5190.05
72.4399	17.675	-375.209	5267.72
72.4399	17.675	-375.126	5425.63
72.4399	17.675	-375.204	5480.28
72.4399	17.675	-375.207	5547.92
72.4399	17.675	-375.105	5633.86
72.4399	17.675	-375.189	5734.19
72.4399	17.675	-375.113	5861.06
72.4399	17.675	-375.018	5940.9
72.4399	17.675	-375.063	6006.59
72.4399	17.675	-375.077	6114.64
72.4399	17.675	-375.012	6153.98
72.4399	17.675	-375.008	6254.43
72.4399	17.675	-374.956	6351.25
72.4399	17.675	-374.974	6442.34
72.4399	17.675	-374.915	6553.13
72.4399	17.675	-374.968	6636.46
72.4399	17.675	-374.882	6721.72
72.4399	17.675	-374.893	6795.35
72.4399	17.675	-374.781	6835.17
72.4399	17.675	-374.729	7051.83
72.4399	17.675	-374.71	7036.56
72.4399	17.675	-374.723	7135.28
72.4399	17.675	-374.749	7227.98
72.4399	17.675	-374.792	7275.16
72.4399	17.675	-374.769	7370.23
72.4399	17.6751	-374.762	7520.54
72.4399	17.6751	-374.777	7695.73
72.4399	17.6751	-374.777	7715.35
72.4399	17.6751	-374.792	7705.36
72.4399	17.675	-374.865	7891.88
72.4399	17.675	-374.841	7936.03
72.4399	17.675	-374.765	8070.53
72.4399	17.6751	-374.878	8152.93
72.4399	17.6751	-374.867	8239.7
72.4399	17.6751	-374.847	8305.76
72.4399	17.675	-374.883	8414.22
72.4399	17.675	-374.847	8391.86
72.4399	17.675	-374.784	8528.55
72.44	17.675	-374.734	8703.39
72.44	17.675	-374.733	8748.08
72.44	17.675	-374.65	8913.61
72.44	17.675	-374.577	8967.22
72.44	17.675	-374.524	8942.09
72.44	17.675	-374.419	9135.09
72.44	17.675	-374.394	9262.49
72.44	17.675	-374.309	9435.43
72.44	17.6751	-374.285	9363.1
72.44	17.675	-374.259	9540.31
72.44	17.675	-374.252	9592.09
72.44	17.675	-374.313	9633.41
72.44	17.6751	-374.283	9699.4
72.44	17.675	-374.316	9813.29
72.44	17.675	-374.308	9842.14
72.44	17.675	-374.334	10046.4
72.44	17.675	-374.378	10070.2
72.44	17.675	-374.427	10133.2
72.44	17.6751	-374.461	10219.6
72.44	17.6751	-374.502	10317.6
72.44	17.6751	-374.503	10396.4
72.44	17.6751	-374.453	10491
72.44	17.6751	-374.263	10531.1
72.44	17.675	-374.278	10653.4
72.44	17.675	-374.218	10770
72.44	17.675	-374.297	10907.3
72.44	17.675	-374.254	10788.7
72.44	17.675	-374.173	10873.9
72.44	17.6751	-374.095	11048.9
72.44	17.6751	-373.968	11182.2
72.44	17.6751	-373.974	11129.8
72.44	17.6751	-373.969	11298.7
72.44	17.6751	-374.023	11308.4
72.44	17.6751	-373.944	11403.3
72.44	17.6751	-373.874	11464.1
72.44	17.6751	-373.853	11586.2
72.44	17.675	-373.855	11531.7
72.44	17.675	-373.892	11611.9
72.44	17.675	-373.768	11637.1
72.44	17.675	-373.627	11640.7
72.44	17.675	-373.565	11726.3
72.44	17.6751	-373.497	11774.8
72.44	17.6751	-373.459	11845.6
72.44	17.6751	-373.457	11959.2
72.44	17.6751	-373.375	12062.2
72.44	17.6751	-373.25	11957.1
72.44	17.6751	-373.127	11930.3
72.44	17.6751	-373.08	12012.8
72.44	17.6751	-372.95	12045.4
72.44	17.6751	-372.962	12132.9
72.44	17.6751	-372.81	12191
72.44	17.6751	-372.75	12085.4
72.44	17.6751	-372.598	12210.8
72.44	17.6751	-372.451	12353.5
72.44	17.6751	-372.396	12247
72.44	17.6751	-372.31	12282.2
72.44	17.6751	-372.213	12225.8
72.44	17.6751	-372.096	12385.8
72.44	17.6751	-372.088	12234.5
72.44	17.6751	-372.074	12420.6
72.44	17.6751	-372.067	12358.7
72.44	17.6751	-372.039	12381.1
72.4401	17.6751	-371.981	12364.3
72.4401	17.6751	-371.885	12501.7
72.4401	17.6751	-371.837	12400.6
72.4401	17.6751	-371.763	12327.8
72.4401	17.6751	-371.687	12278.5
72.4401	17.6751	-371.655	12213
72.4401	17.6751	-371.687	12261.4
72.4401	17.6751	-371.601	12311.1
72.4401	17.6751	-371.591	12360.1
72.4401	17.6751	-371.531	12248.3
72.4401	17.6751	-371.585	12293.4
72.4401	17.6751	-371.581	12171
72.4401	17.6751	-371.578	12347.9
72.4401	17.6751	-371.573	12100.7
72.4401	17.6751	-371.602	12059.5
72.4401	17.6751	-371.629	12160.1
72.4401	17.6751	-371.676	12180
72.4401	17.6751	-371.684	12165.9
72.4401	17.6751	-371.706	12078.4
72.4401	17.6751	-371.75	12045.6
72.4401	17.6751	-371.81	12122.2
72.4401	17.6751	-371.789	11882.1
72.4401	17.6751	-371.842	11961.5
72.4401	17.6751	-371.867	11737.2
72.4401	17.6751	-371.899	11787.4
72.4401	17.6751	-371.933	11870.6
72.4401	17.6751	-372.018	11746.2
72.4401	17.6752	-371.982	11774.8
72.4401	17.6752	-372.027	11756.4
72.4401	17.6751	-372.03	11659.7
72.4401	17.6751	-372.058	11521.2
72.4401	17.6752	-372.053	11683.7
72.4401	17.6751	-372.137	11645.9
72.4401	17.6752	-372.098	11624.1
[truncated: 8,796 more rows]
