# Supplementary material for: Sanctuary for vulnerable Arctic species at the Borealis Mud Volcano
Source: Nat Commun. 2025 Jan 27;16:504. doi: 10.1038/s41467-024-55712-x (PMC11772567; doi:10.1038/s41467-024-55712-x)
Supplement: Supplementary file 8 — Supplementary Data 6 [file 41467_2024_55712_MOESM8_ESM.xlsx]

## Sheet: Sheet1
Supplementary Table 6. The methane concentration (nmol L-1) was measured in water with the SAGE sensor during AKMA3-07-Dive-16. The table indicates the latitude and longitude, and water depth for each measurement performed during the ROV 16 (See chapter 4.2 Methane measurements, for details on the sensor). The data are plotted and shown in Figure 1 and Supplementary Figure 3. While we include her…
ROV_lat	ROV_lon	Depth	Dive16_nM
72.4377	17.6769	-352.854	6.16379
72.4377	17.6769	-352.87	5.82099
72.4377	17.6769	-353.141	7.20593
72.4377	17.6769	-353.284	9.63995
72.4377	17.6769	-353.511	6.8309
72.4377	17.6769	-353.632	9.89833
72.4377	17.6769	-353.75	10.0016
72.4377	17.6769	-353.854	11.2855
72.4376	17.6769	-354.029	10.0044
72.4376	17.6769	-354.621	7.87186
72.4376	17.6769	-354.788	10.3407
72.4376	17.6769	-354.994	11.7655
72.4376	17.6769	-355.194	6.10448
72.4376	17.6769	-355.462	8.88689
72.4377	17.6769	-355.901	8.88594
72.4376	17.6769	-356.211	8.6366
72.4376	17.6769	-356.376	10.5555
72.4376	17.677	-356.541	10.8861
72.4376	17.6769	-356.815	10.3248
72.4377	17.677	-357.03	10.901
72.4376	17.677	-357.578	9.08341
72.4376	17.677	-357.837	7.96675
72.4376	17.677	-357.955	10.3479
72.4376	17.677	-358.055	11.0781
72.4376	17.677	-358.472	8.85876
72.4377	17.677	-358.883	11.3157
72.4376	17.677	-359.517	10.2531
72.4376	17.677	-359.693	11.2932
72.4376	17.677	-360.014	11.0159
72.4376	17.677	-360.342	9.64621
72.4376	17.6769	-360.665	11.046
72.4376	17.677	-361.183	10.2121
72.4376	17.677	-362.08	10.4743
72.4376	17.677	-362.285	12.6204
72.4376	17.677	-362.514	10.2236
72.4376	17.677	-362.662	7.97726
72.4376	17.677	-363.686	11.05
72.4376	17.677	-364.264	9.60732
72.4376	17.677	-364.486	12.6217
72.4376	17.677	-364.712	10.6428
72.4376	17.677	-365.088	10.8482
72.4376	17.677	-365.507	13.1477
72.4376	17.677	-365.778	10.1699
72.4376	17.677	-366.28	13.8366
72.4376	17.6771	-366.527	11.9992
72.4376	17.677	-366.753	12.191
72.4376	17.677	-367.151	12.6291
72.4376	17.677	-367.492	10.1066
72.4376	17.677	-367.67	12.1437
72.4376	17.677	-368.117	13.6387
72.4376	17.677	-368.306	11.7017
72.4376	17.677	-368.451	12.8836
72.4376	17.677	-368.721	12.4729
72.4376	17.6771	-369.015	13.6871
72.4376	17.6771	-369.329	15.4
72.4376	17.6771	-369.75	12.654
72.4376	17.6771	-369.923	15.927
72.4376	17.6771	-370.102	14.4162
72.4376	17.6771	-370.462	14.8831
72.4376	17.6771	-370.802	14.8606
72.4376	17.6771	-371.275	14.751
72.4376	17.6771	-371.455	18.616
72.4376	17.6771	-371.707	15.7182
72.4376	17.6771	-371.854	17.2792
72.4376	17.6771	-372.078	16.1734
72.4376	17.6771	-372.271	16.4648
72.4376	17.6771	-372.529	19.1616
72.4376	17.6771	-372.659	15.9227
72.4376	17.6771	-372.734	16.1899
72.4376	17.6771	-372.981	17.7021
72.4376	17.6771	-373.334	17.858
72.4376	17.6771	-373.373	19.155
72.4376	17.6771	-373.584	22.2288
72.4376	17.6771	-373.734	18.6104
72.4376	17.6771	-373.791	20.2803
72.4376	17.6771	-373.956	23.8759
72.4376	17.6771	-374.205	22.3879
72.4376	17.6771	-374.412	24.149
72.4376	17.6771	-374.597	27.7704
72.4376	17.6771	-374.708	27.1414
72.4376	17.6771	-374.84	27.8654
72.4376	17.6771	-374.894	26.5418
72.4376	17.6771	-375.109	26.6841
72.4376	17.6771	-375.228	26.1897
72.4376	17.6772	-375.504	31.011
72.4376	17.6771	-375.591	32.5096
72.4376	17.6772	-375.744	34.4606
72.4376	17.6772	-375.92	33.7922
72.4376	17.6772	-376.036	34.9132
72.4376	17.6772	-376.237	37.7336
72.4376	17.6772	-376.451	41.0597
72.4376	17.6771	-376.56	39.2086
72.4376	17.6772	-376.818	41.9038
72.4376	17.6772	-377.197	44.487
72.4376	17.6771	-377.429	48.2365
72.4376	17.6771	-377.663	45.7189
72.4376	17.6772	-377.883	49.0823
72.4376	17.6772	-378.041	50.2313
72.4376	17.6772	-378.167	55.6608
72.4376	17.6772	-378.466	55.7068
72.4376	17.6772	-378.836	59.0167
72.4376	17.6772	-379.173	59.4189
72.4376	17.6772	-379.533	61.9627
72.4376	17.6772	-379.685	64.1314
72.4376	17.6772	-379.86	67.4356
72.4376	17.6772	-379.954	65.1417
72.4376	17.6772	-380.147	66.1417
72.4376	17.6772	-380.603	70.3768
72.4376	17.6772	-381.182	72.5207
72.4376	17.6772	-381.387	74.7685
72.4376	17.6772	-381.597	75.1268
72.4376	17.6772	-381.772	76.6521
72.4376	17.6772	-382.214	80.1767
72.4376	17.6772	-382.671	84.1314
72.4376	17.6772	-382.834	84.9205
72.4376	17.6772	-383.357	87.9295
72.4376	17.6772	-383.439	92.1488
72.4376	17.6772	-383.476	91.2706
72.4376	17.6772	-383.564	93.2454
72.4376	17.6772	-383.772	94.6983
72.4376	17.6772	-384.136	96.8954
72.4376	17.6772	-384.955	103.061
72.4376	17.6772	-385.366	104.584
72.4376	17.6772	-385.821	106.424
72.4376	17.6772	-386.421	106.59
72.4376	17.6772	-387.122	112.407
72.4376	17.6772	-387.869	115.725
72.4376	17.6772	-388.323	118.411
72.4376	17.6772	-388.541	122.295
72.4376	17.6773	-388.666	123.544
72.4376	17.6773	-388.847	126.874
72.4376	17.6773	-389.067	128.333
72.4376	17.6773	-389.71	132.764
72.4376	17.6773	-389.858	135.224
72.4376	17.6773	-390.035	136.542
72.4376	17.6773	-390.339	139.397
72.4376	17.6773	-390.63	143.793
72.4376	17.6773	-390.822	144.832
72.4376	17.6773	-390.765	150.703
72.4376	17.6773	-390.764	152.692
72.4376	17.6773	-390.83	154.332
72.4376	17.6773	-390.917	162.02
72.4376	17.6773	-391.021	160.502
72.4376	17.6773	-391.131	163.438
72.4376	17.6773	-391.177	165.674
72.4376	17.6774	-391.184	173.012
72.4376	17.6774	-391.211	172.176
72.4376	17.6774	-391.292	175.953
72.4376	17.6774	-391.231	180.238
72.4376	17.6774	-391.294	185.812
72.4376	17.6774	-391.496	186.861
72.4376	17.6774	-391.783	190.5
72.4376	17.6774	-392	197.491
72.4376	17.6774	-392.101	197.868
72.4376	17.6774	-392.168	200.514
72.4376	17.6774	-392.211	206.869
72.4376	17.6774	-392.348	206.946
72.4376	17.6774	-392.412	212.712
72.4376	17.6774	-392.483	217.885
72.4376	17.6774	-392.511	220.846
72.4376	17.6774	-392.57	225.52
72.4376	17.6774	-392.615	224.855
72.4376	17.6774	-392.691	228.164
72.4376	17.6774	-392.86	234.027
72.4376	17.6774	-392.989	240.132
72.4376	17.6774	-393.078	242.213
72.4376	17.6774	-393.198	245.689
72.4376	17.6774	-393.258	249.281
72.4376	17.6774	-393.45	259.027
72.4376	17.6774	-393.548	262.482
72.4376	17.6774	-393.581	265.186
72.4376	17.6774	-393.605	267.488
72.4376	17.6774	-393.573	273.763
72.4376	17.6774	-393.479	276.925
72.4376	17.6775	-393.272	280.278
72.4376	17.6774	-393.094	285.46
72.4376	17.6774	-392.978	292.101
72.4376	17.6774	-392.725	295.013
72.4376	17.6775	-392.575	297.157
72.4376	17.6775	-392.303	302.701
72.4376	17.6775	-392.06	307.125
72.4376	17.6775	-391.454	311.437
72.4376	17.6775	-391.387	318.236
72.4376	17.6775	-391.362	321.419
72.4376	17.6775	-391.307	325.083
72.4376	17.6775	-390.959	329.664
72.4376	17.6775	-390.375	333.701
72.4376	17.6775	-389.838	341.996
72.4376	17.6775	-389.527	342.184
72.4376	17.6775	-389.125	351.461
72.4376	17.6776	-388.837	352.75
72.4376	17.6776	-388.599	355.59
72.4376	17.6776	-388.514	358.377
72.4376	17.6776	-388.464	368.764
72.4376	17.6776	-388.556	371.18
72.4376	17.6777	-388.471	377.228
72.4376	17.6777	-388.375	378.344
72.4376	17.6777	-387.877	384.318
72.4376	17.6777	-387.689	384.998
72.4376	17.6777	-387.491	394.284
72.4376	17.6777	-387.225	399.521
72.4376	17.6777	-386.826	404.169
72.4376	17.6777	-386.41	405.751
72.4376	17.6778	-386.023	405.238
72.4376	17.6778	-385.869	414.272
72.4376	17.6778	-385.691	420.458
72.4376	17.6778	-385.757	422.033
72.4376	17.6778	-385.754	426.59
72.4376	17.6778	-385.753	429.742
72.4376	17.6779	-385.763	432.658
72.4376	17.6779	-385.621	434.572
72.4376	17.6779	-385.276	439.339
72.4376	17.6779	-385.197	442.189
72.4376	17.6779	-385.05	448.115
72.4376	17.6779	-384.857	452.537
72.4376	17.6779	-384.594	451.698
72.4376	17.678	-384.295	459.801
72.4376	17.678	-383.904	468.566
72.4376	17.678	-383.742	471.493
72.4376	17.678	-383.536	472.771
72.4375	17.678	-383.386	473.206
72.4375	17.678	-383.139	483.118
72.4375	17.678	-382.8	483.882
72.4375	17.6781	-382.391	489.257
72.4375	17.6781	-382.265	491.472
72.4375	17.6781	-382.061	490.346
72.4375	17.6781	-381.827	497.598
72.4375	17.6781	-381.538	501.871
72.4375	17.6781	-381.288	505.484
72.4375	17.6781	-381.152	504.234
72.4375	17.6782	-380.817	516.889
72.4375	17.6782	-380.521	518.724
72.4375	17.6782	-380.144	523.767
72.4375	17.6782	-379.572	520.656
72.4375	17.6782	-379.037	530.322
72.4375	17.6782	-378.684	530.225
72.4375	17.6782	-377.862	532.833
72.4375	17.6782	-377.505	539.064
72.4375	17.6782	-377.131	538.333
72.4375	17.6783	-376.691	543.668
72.4375	17.6783	-376.224	543.166
72.4375	17.6783	-375.943	553.414
72.4375	17.6783	-375.577	557.257
72.4375	17.6783	-375.349	559.15
72.4375	17.6783	-375.145	567.416
72.4375	17.6784	-374.978	560.074
72.4375	17.6784	-374.695	566.109
72.4375	17.6784	-374.394	571.843
72.4375	17.6784	-374.148	575.689
72.4375	17.6784	-373.953	576.275
72.4375	17.6784	-373.705	576.094
72.4375	17.6785	-373.562	580.329
72.4375	17.6785	-373.267	585.073
72.4375	17.6785	-372.943	587.356
72.4375	17.6785	-372.479	594.068
72.4375	17.6785	-372.267	599.489
72.4375	17.6786	-372.093	597.651
72.4375	17.6786	-371.737	603.125
72.4375	17.6786	-371.433	602.96
72.4375	17.6786	-371.173	606.168
72.4375	17.6786	-370.828	610.535
72.4375	17.6786	-370.624	615.694
72.4375	17.6787	-370.429	620.294
72.4375	17.6787	-370.222	621.998
72.4375	17.6787	-369.943	625.621
72.4375	17.6787	-369.932	626.179
72.4375	17.6787	-369.775	632.436
72.4375	17.6787	-369.736	635.343
72.4375	17.6787	-369.746	630.658
72.4375	17.6787	-369.902	635.986
72.4375	17.6788	-370.072	638.374
72.4375	17.6788	-370.249	644.9
72.4375	17.6788	-370.441	647.999
72.4375	17.6788	-370.535	648.495
72.4375	17.6788	-370.574	653.853
72.4375	17.6788	-370.713	652.228
72.4375	17.6788	-370.783	647.806
72.4375	17.6788	-371.074	656.456
72.4375	17.6788	-371.337	659.442
72.4375	17.6788	-371.503	656.107
72.4375	17.6788	-371.547	663.058
72.4375	17.6788	-371.601	662.16
72.4375	17.6788	-371.591	661.446
72.4375	17.6788	-371.727	661.237
72.4375	17.6788	-372.108	667.411
72.4375	17.6788	-372.269	671.773
72.4375	17.6788	-372.314	674.959
72.4375	17.6788	-372.336	669.994
72.4375	17.6788	-372.36	676.978
72.4375	17.6787	-372.348	680.304
72.4375	17.6788	-372.427	677.91
72.4374	17.6788	-372.375	675.637
72.4375	17.6787	-372.479	683.146
72.4375	17.6787	-372.455	681.338
72.4375	17.6787	-372.449	680.508
72.4375	17.6787	-372.463	685.603
72.4375	17.6787	-372.461	686.003
72.4375	17.6787	-372.492	684.918
72.4375	17.6787	-372.418	687.888
72.4375	17.6787	-372.507	690.45
72.4375	17.6787	-372.469	682.426
72.4375	17.6787	-372.504	689.715
72.4375	17.6787	-372.423	691.645
72.4375	17.6787	-372.449	691.049
72.4375	17.6787	-372.397	691.54
72.4375	17.6787	-372.469	693.985
72.4375	17.6787	-372.484	692.22
72.4375	17.6787	-372.432	691.639
72.4375	17.6787	-372.491	695.131
72.4375	17.6787	-372.48	698.872
72.4375	17.6787	-372.405	697.156
72.4375	17.6788	-372.456	691.121
72.4375	17.6787	-372.493	693.776
72.4375	17.6787	-372.491	697.177
72.4375	17.6787	-372.44	696.729
72.4375	17.6787	-372.5	693.895
72.4375	17.6787	-372.498	696.204
72.4375	17.6787	-372.428	701.277
72.4375	17.6787	-372.445	695.54
72.4375	17.6787	-372.493	697.213
72.4375	17.6787	-372.457	694.359
72.4375	17.6787	-372.497	693.542
72.4375	17.6787	-372.485	693.419
72.4375	17.6787	-372.433	696.518
72.4375	17.6787	-372.476	694.178
72.4375	17.6787	-372.481	692.26
72.4375	17.6787	-372.478	693.958
72.4375	17.6787	-372.533	694.885
72.4375	17.6787	-372.461	694.271
72.4375	17.6787	-372.5	695.362
72.4375	17.6787	-372.453	693.139
72.4375	17.6787	-372.474	697.057
72.4375	17.6787	-372.489	689.915
72.4375	17.6787	-372.495	687.277
72.4375	17.6787	-372.493	691.541
72.4375	17.6787	-372.486	689.091
72.4375	17.6787	-372.512	687.309
72.4375	17.6787	-372.454	687.409
72.4375	17.6787	-372.488	688.865
72.4375	17.6787	-372.514	685.349
72.4375	17.6787	-372.482	686.418
72.4375	17.6787	-372.504	684.315
72.4375	17.6787	-372.529	684.851
72.4375	17.6787	-372.516	680.252
72.4375	17.6787	-372.476	676.251
72.4375	17.6787	-372.486	682.104
72.4375	17.6787	-372.496	680.421
72.4375	17.6787	-372.434	671.056
72.4375	17.6787	-372.45	673.392
72.4375	17.6787	-372.515	670.99
72.4375	17.6787	-372.408	672.098
72.4375	17.6788	-372.384	668.123
72.4375	17.6787	-372.237	660.699
72.4374	17.6787	-372.298	664.697
72.4375	17.6787	-371.917	664.864
72.4375	17.6787	-371.622	658.596
72.4375	17.6787	-371.306	661.431
72.4375	17.6787	-371.256	656.782
72.4375	17.6787	-371.252	648.236
72.4375	17.6787	-371.259	653.483
72.4375	17.6787	-371.342	649.577
72.4375	17.6787	-371.411	647.935
72.4375	17.6787	-371.494	643.375
72.4375	17.6787	-371.535	643.129
72.4375	17.6786	-371.62	640.337
72.4375	17.6786	-371.613	631.769
72.4375	17.6786	-371.613	639.418
72.4375	17.6786	-371.615	630.372
72.4375	17.6786	-371.59	627.297
72.4375	17.6786	-371.654	626.572
72.4375	17.6786	-371.679	619.613
72.4375	17.6786	-371.74	618.636
72.4375	17.6786	-371.815	614.948
72.4375	17.6786	-371.984	617.147
72.4375	17.6785	-372.319	608.943
72.4375	17.6785	-372.389	602.518
72.4375	17.6785	-372.503	603.137
72.4375	17.6785	-372.521	596.911
72.4375	17.6784	-372.632	600.954
72.4375	17.6784	-372.741	591.811
72.4375	17.6784	-372.915	590.616
72.4375	17.6783	-372.987	585.284
72.4375	17.6783	-373.114	583.361
72.4374	17.6783	-373.32	577.582
72.4374	17.6783	-373.552	576.777
72.4374	17.6782	-373.903	568.118
72.4374	17.6782	-374.042	569.26
72.4374	17.6782	-374.265	570.683
72.4374	17.6782	-374.529	568.125
72.4374	17.6781	-374.673	566.322
72.4374	17.6781	-374.914	564.573
72.4374	17.6781	-375.093	553.93
72.4374	17.6781	-375.396	551.916
72.4374	17.6781	-375.654	545.731
72.4374	17.6781	-375.799	544.832
72.4374	17.678	-376.047	548.623
72.4374	17.678	-376.259	538.562
72.4374	17.678	-376.351	534.129
72.4374	17.678	-376.722	530.398
72.4374	17.678	-376.827	529.875
72.4374	17.678	-377.051	527.65
72.4374	17.6779	-377.255	519.487
72.4374	17.6779	-377.491	522.945
72.4374	17.6779	-377.594	516.36
72.4374	17.6779	-377.944	509.182
72.4374	17.6779	-378.084	511.885
72.4374	17.6779	-378.363	506.199
72.4374	17.6779	-378.744	497.717
72.4374	17.6779	-379.324	499.846
72.4374	17.6778	-379.898	496.973
72.4374	17.6778	-380.335	489.006
72.4374	17.6778	-380.392	489.449
72.4374	17.6778	-380.554	487.299
72.4374	17.6778	-380.689	484.663
72.4374	17.6778	-380.836	479.322
72.4374	17.6777	-380.996	481.174
72.4374	17.6777	-381.291	472.206
72.4374	17.6777	-381.385	471.939
72.4374	17.6777	-381.459	465.901
72.4374	17.6777	-381.528	464.949
72.4374	17.6777	-381.62	460.421
72.4374	17.6776	-381.743	459.097
72.4374	17.6776	-381.976	453.346
72.4374	17.6776	-382.155	449.747
72.4374	17.6776	-382.4	446.553
72.4374	17.6775	-382.543	446.146
72.4374	17.6775	-382.776	443.344
72.4374	17.6775	-382.991	437.337
72.4374	17.6775	-383.232	435.428
72.4374	17.6775	-383.356	433.678
72.4374	17.6775	-383.606	430.371
72.4374	17.6774	-383.904	427.504
72.4374	17.6774	-384.242	425.938
72.4374	17.6774	-384.852	419.764
72.4374	17.6774	-385.146	417.188
72.4374	17.6774	-385.342	417.066
72.4374	17.6774	-385.543	418.867
72.4374	17.6774	-385.818	412.125
72.4374	17.6773	-385.911	409.982
72.4374	17.6773	-386.143	407.122
72.4374	17.6773	-386.224	406.945
72.4374	17.6773	-386.276	398.286
72.4374	17.6773	-386.331	401.724
72.4374	17.6772	-386.417	399.953
72.4374	17.6772	-386.503	398.221
72.4374	17.6772	-386.329	394.395
72.4374	17.6772	-386.224	389.24
72.4374	17.6772	-386.074	387.216
72.4374	17.6772	-386.106	388.321
72.4374	17.6771	-386.077	385.166
72.4374	17.6771	-386.141	382.61
72.4374	17.6771	-386.159	382.268
72.4374	17.6771	-386.252	378.217
72.4374	17.677	-386.286	375.403
72.4374	17.677	-386.309	372.43
72.4374	17.677	-386.507	374.314
72.4374	17.677	-386.619	373.629
72.4374	17.6769	-386.738	370.506
72.4374	17.6769	-386.821	370.313
72.4374	17.6769	-386.846	367.006
72.4374	17.6769	-386.736	367.219
72.4374	17.6769	-386.358	365.583
72.4374	17.6769	-386.262	364.221
72.4374	17.6768	-386.354	364.689
72.4374	17.6768	-386.274	364.57
72.4374	17.6768	-386.286	361.969
72.4374	17.6768	-386.179	359.288
72.4375	17.6768	-386.142	359.863
72.4375	17.6768	-386.161	359.352
72.4375	17.6768	-386.482	359.388
72.4375	17.6768	-386.676	361.598
72.4375	17.6768	-386.759	360.092
72.4375	17.6768	-386.912	357.561
72.4375	17.6769	-387.111	364.037
72.4375	17.6769	-387.296	360.406
72.4375	17.6769	-387.755	359.381
72.4375	17.6769	-387.954	361.362
72.4375	17.6769	-388.183	358.781
72.4375	17.6769	-388.416	361.567
72.4375	17.6769	-388.779	362.493
72.4375	17.6769	-389.112	361.993
72.4375	17.6769	-389.107	366.688
72.4375	17.6769	-388.972	368.347
72.4375	17.6769	-388.88	370.049
72.4375	17.6769	-388.956	368.472
72.4375	17.6769	-389.286	370.307
72.4375	17.6769	-389.718	373.645
72.4375	17.6769	-389.82	377.807
72.4375	17.6769	-389.92	381.351
72.4375	17.6769	-389.995	382.211
72.4375	17.6769	-390.113	382.91
72.4375	17.6769	-390.242	386.273
72.4375	17.6769	-390.32	393.651
72.4375	17.6769	-390.38	395.53
72.4375	17.6769	-390.485	398.86
72.4375	17.6769	-390.562	399.959
72.4375	17.6769	-390.767	401.261
72.4375	17.6769	-390.857	407.864
72.4375	17.6769	-390.971	411.309
72.4375	17.6769	-390.938	413.922
72.4375	17.6769	-391.135	419.178
72.4375	17.6769	-391.166	419.85
72.4375	17.6769	-391.288	422.897
72.4376	17.6769	-391.386	424.708
72.4375	17.6769	-391.495	433.284
72.4376	17.6769	-391.614	441.61
72.4376	17.6769	-391.766	444.163
72.4376	17.6769	-391.886	448.322
72.4376	17.6769	-392.077	449.26
72.4376	17.6769	-392.317	459.585
72.4376	17.6769	-392.548	458.797
72.4376	17.6769	-393.136	472.914
72.4376	17.6769	-393.358	477.694
72.4376	17.6769	-393.407	478.922
72.4376	17.6769	-393.533	483.48
72.4376	17.6769	-393.774	493.466
72.4376	17.6769	-394.003	495.307
72.4376	17.6769	-394.018	505.876
72.4376	17.6769	-394.185	510.497
72.4376	17.6769	-394.29	515.735
72.4376	17.6769	-394.477	521.538
72.4376	17.6769	-394.557	529.218
72.4376	17.6769	-394.793	539.345
72.4376	17.6769	-394.851	541.392
72.4376	17.6769	-394.942	553.564
72.4376	17.6769	-395.118	556.998
72.4376	17.6769	-395.176	563.855
72.4376	17.6769	-395.033	570.072
72.4376	17.6769	-394.955	578.643
72.4376	17.6769	-394.806	593
72.4376	17.6769	-394.808	595.542
72.4376	17.6769	-394.746	602.815
72.4376	17.6769	-394.718	612.65
72.4376	17.6769	-394.749	619.842
72.4376	17.6769	-394.709	623.997
72.4376	17.6769	-394.929	639.27
72.4376	17.6769	-395.054	646.442
72.4376	17.6769	-395.125	655.719
72.4376	17.6769	-395.308	665.652
72.4376	17.677	-395.52	669.379
72.4376	17.677	-395.638	678.094
72.4376	17.677	-395.788	687.769
72.4376	17.677	-395.877	704.398
72.4376	17.677	-396.02	707.864
72.4376	17.677	-396.123	723.266
72.4376	17.677	-396.249	728.198
72.4376	17.677	-396.35	738.897
72.4376	17.677	-396.329	751.667
72.4376	17.677	-396.45	760.722
72.4376	17.677	-396.523	769.015
72.4376	17.677	-396.644	779.563
72.4376	17.6771	-396.76	785.116
72.4376	17.6771	-396.795	792.145
72.4376	17.6771	-397.041	816.401
72.4376	17.6771	-396.983	824.524
72.4376	17.6771	-397.05	838.749
72.4376	17.6771	-397.056	845.564
72.4376	17.6771	-397.074	856.77
72.4376	17.6771	-397.144	861.759
72.4376	17.6771	-397.093	886.321
72.4376	17.6771	-397.177	893.949
72.4376	17.6771	-397.227	901.597
72.4376	17.6771	-397.206	918.038
72.4376	17.6771	-397.125	919.065
72.4376	17.6771	-397.089	945.558
72.4376	17.6771	-396.919	949.926
72.4376	17.6771	-396.884	966.362
72.4376	17.6771	-396.873	974.624
72.4376	17.6771	-396.756	990.432
72.4376	17.6771	-396.586	992.916
72.4376	17.6771	-396.507	1004.79
72.4376	17.6771	-396.41	1029.55
72.4376	17.6771	-396.57	1040.13
72.4376	17.6771	-396.591	1060.33
72.4376	17.6771	-396.626	1065.56
72.4376	17.6771	-396.728	1073.4
72.4376	17.6771	-396.78	1088.65
72.4376	17.6772	-396.901	1109.3
72.4376	17.6772	-397.024	1119.53
72.4377	17.6772	-397.001	1119.83
72.4377	17.6772	-397.045	1125.85
72.4377	17.6772	-397.013	1154.05
72.4377	17.6772	-397.003	1165.15
72.4377	17.6772	-396.926	1184.47
72.4377	17.6772	-397.074	1187.72
72.4377	17.6772	-397.153	1206.96
72.4377	17.6772	-397.182	1222.25
72.4377	17.6772	-397.336	1218.71
72.4377	17.6772	-397.408	1242.98
72.4377	17.6772	-397.386	1256.67
72.4377	17.6772	-397.297	1273.94
72.4377	17.6772	-397.235	1285.29
72.4377	17.6772	-397.241	1296.92
72.4377	17.6772	-397.207	1305.79
72.4377	17.6772	-397.159	1314.21
72.4377	17.6772	-397.124	1343.05
72.4377	17.6772	-397.073	1344.28
72.4377	17.6772	-397.054	1357.67
72.4377	17.6772	-397.024	1370.92
72.4377	17.6772	-396.945	1392.25
72.4377	17.6773	-396.903	1385.7
72.4377	17.6772	-396.715	1408.49
72.4377	17.6772	-396.725	1415.84
72.4377	17.6772	-396.825	1441.21
72.4377	17.6772	-396.873	1435.58
72.4377	17.6772	-397.079	1453.81
72.4377	17.6772	-397.214	1463.3
72.4377	17.6772	-397.278	1476.53
72.4377	17.6772	-397.367	1490.88
72.4377	17.6772	-397.391	1505.97
72.4377	17.6772	-397.405	1508.98
72.4377	17.6772	-397.379	1513.81
72.4377	17.6772	-397.357	1542.77
72.4377	17.6772	-397.594	1542.55
72.4377	17.6772	-397.658	1555.4
72.4377	17.6772	-397.763	1567.96
72.4377	17.6772	-397.751	1566.93
72.4377	17.6772	-397.844	1577.03
72.4377	17.6772	-398	1582.78
72.4377	17.6772	-398.106	1604.36
72.4377	17.6772	-398.188	1620.34
72.4377	17.6772	-398.096	1628.02
72.4377	17.6772	-398.056	1628.3
72.4377	17.6772	-397.978	1647.17
72.4377	17.6772	-397.904	1662.75
72.4377	17.6772	-397.811	1660.22
72.4377	17.6772	-397.821	1689.02
72.4377	17.6772	-397.737	1699.22
72.4377	17.6772	-397.727	1694.51
72.4377	17.6772	-397.896	1715.32
72.4377	17.6772	-397.998	1708.93
72.4377	17.6772	-398.125	1720.8
72.4377	17.6772	-398.099	1720.32
72.4377	17.6772	-398.13	1740.07
72.4377	17.6772	-398.143	1750.22
72.4378	17.6772	-398.277	1754.76
72.4378	17.6772	-398.391	1771.81
72.4378	17.6771	-398.468	1804.13
72.4378	17.6771	-398.533	1797.36
72.4378	17.6771	-398.585	1801.5
72.4378	17.6772	-398.582	1795.98
72.4378	17.6772	-398.515	1804.66
72.4378	17.6772	-398.486	1792.85
72.4378	17.6772	-398.451	1832.87
72.4378	17.6771	-398.285	1838.74
72.4378	17.6771	-398.296	1849.81
72.4378	17.6771	-398.253	1859.15
72.4378	17.6771	-398.164	1873.55
72.4378	17.6771	-398.152	1882.11
72.4378	17.6771	-398.347	1888.71
72.4378	17.6771	-398.403	1894.56
72.4378	17.6771	-398.491	1892.59
72.4378	17.6771	-398.656	1914.05
72.4378	17.6771	-398.771	1909.98
72.4378	17.6771	-398.905	1934.16
72.4378	17.6771	-399.048	1956.34
72.4378	17.6771	-399.055	1945.96
72.4378	17.6771	-399.058	1938.37
72.4378	17.6771	-398.976	1937.01
72.4378	17.6771	-398.999	1963.84
72.4378	17.6771	-398.988	1960.24
72.4378	17.6771	-398.979	1967.35
72.4378	17.6771	-398.839	1976.49
72.4378	17.6771	-398.763	2002.71
72.4378	17.6771	-398.66	2003.73
72.4378	17.6771	-398.51	2002.19
72.4378	17.6771	-398.278	1990.57
72.4378	17.6771	-398.175	2017.77
72.4378	17.6771	-398.059	2024.77
72.4378	17.6771	-397.963	2031.25
72.4378	17.6771	-397.853	2028.06
72.4378	17.6771	-397.693	2064.74
72.4378	17.6771	-397.556	2051.92
72.4378	17.6771	-397.434	2072.91
72.4378	17.6771	-397.282	2060.23
72.4378	17.6771	-397.233	2068.31
72.4378	17.6771	-397.374	2067.8
72.4378	17.6771	-397.559	2087.12
72.4378	17.6771	-397.666	2084.54
72.4378	17.6771	-397.776	2082.01
72.4378	17.6771	-398.041	2103.96
72.4378	17.6771	-398.206	2106.6
72.4378	17.6771	-398.336	2102.43
72.4378	17.6771	-398.392	2136.06
72.4378	17.6771	-398.466	2123.72
72.4378	17.6771	-398.659	2119.54
72.4378	17.6771	-398.91	2115.61
72.4378	17.6771	-398.993	2135.21
72.4378	17.6771	-399.049	2147.07
72.4378	17.6771	-399.059	2132.54
72.4378	17.6771	-399.231	2141.5
72.4378	17.6771	-399.38	2145.71
72.4378	17.6771	-399.279	2147.28
72.4378	17.6771	-399.277	2146.94
72.4378	17.6771	-399.305	2153.92
72.4378	17.6771	-399.373	2180.06
72.4378	17.6771	-399.36	2160.37
72.4378	17.6771	-399.461	2153.71
72.4378	17.6771	-399.355	2177.8
72.4378	17.6771	-399.414	2186.11
72.4378	17.6771	-399.443	2182.24
72.4378	17.6771	-399.401	2178.31
72.4378	17.6771	-399.577	2190.89
72.4378	17.6771	-399.619	2197.23
72.4378	17.6771	-399.61	2205.85
72.4378	17.6771	-399.592	2184.22
72.4378	17.6771	-399.617	2199.56
72.4378	17.6771	-399.6	2203.44
72.4378	17.6771	-399.611	2205.97
72.4378	17.6771	-399.636	2218.12
72.4378	17.6771	-399.609	2212.58
72.4378	17.6771	-399.671	2208.18
72.4378	17.6771	-399.632	2218.49
72.4378	17.6771	-399.647	2206.47
72.4378	17.6771	-399.639	2219.88
72.4378	17.6771	-399.651	2221.76
72.4378	17.6771	-399.628	2206.91
72.4378	17.6771	-399.584	2203.04
72.4378	17.6771	-399.683	2216.79
72.4378	17.6771	-399.67	2211.12
72.4378	17.6771	-399.676	2215.64
72.4378	17.6771	-399.638	2212.81
72.4378	17.6771	-399.643	2228.11
72.4378	17.6771	-399.641	2208.09
72.4378	17.6771	-399.585	2244.06
72.4378	17.6771	-399.664	2223.06
72.4378	17.6771	-399.666	2232.46
72.4378	17.6771	-399.685	2222.65
72.4378	17.6771	-399.679	2231.38
72.4378	17.6771	-399.671	2233.45
72.4378	17.6771	-399.697	2226.31
72.4378	17.6771	-399.651	2238.89
72.4378	17.6771	-399.697	2205.08
72.4378	17.6771	-399.685	2197.6
72.4378	17.6771	-399.601	2224.52
72.4378	17.6771	-399.719	2236.68
72.4378	17.6771	-399.585	2216.51
72.4378	17.6771	-399.643	2215.79
72.4378	17.6771	-399.654	2201.91
72.4378	17.6771	-399.628	2219.23
72.4378	17.6771	-399.736	2227.82
72.4378	17.6771	-399.697	2208.81
72.4378	17.6771	-399.659	2196.82
72.4378	17.6771	-399.646	2222.44
72.4378	17.6771	-399.629	2195.28
72.4378	17.6771	-399.69	2200.19
72.4378	17.6771	-399.698	2213.84
72.4378	17.6771	-399.717	2208.28
72.4378	17.6771	-399.682	2182.13
72.4378	17.6771	-399.686	2196.25
72.4378	17.6771	-399.64	2204.38
72.4378	17.6771	-399.684	2192.91
72.4378	17.6771	-399.713	2188.68
72.4378	17.6771	-399.656	2176.58
72.4378	17.6771	-399.695	2184.73
72.4378	17.6771	-399.699	2181.46
72.4378	17.6771	-399.677	2162.03
72.4378	17.6771	-399.612	2153.38
72.4378	17.6771	-399.67	2170.46
72.4378	17.6771	-399.618	2179.08
72.4378	17.6771	-399.673	2153.18
72.4378	17.6771	-399.641	2159.07
72.4378	17.6771	-399.653	2162.28
72.4378	17.6771	-399.729	2135.12
72.4378	17.6771	-399.731	2153.91
72.4378	17.6771	-399.657	2140.78
72.4378	17.6771	-399.669	2121.93
72.4378	17.6771	-399.702	2119.14
72.4378	17.6771	-399.721	2132.71
72.4378	17.6771	-399.773	2095.54
72.4378	17.6771	-399.641	2110.1
72.4378	17.6771	-399.644	2104.4
72.4378	17.6771	-399.697	2122.93
72.4378	17.6771	-399.731	2121.67
72.4378	17.6771	-399.753	2114.29
72.4378	17.6771	-399.655	2090.86
72.4378	17.6771	-399.585	2090.36
72.4378	17.6771	-399.659	2065.26
72.4378	17.6771	-399.647	2082.11
72.4378	17.6771	-399.746	2065.69
72.4378	17.6771	-399.736	2076.33
72.4378	17.6771	-399.717	2059.84
72.4378	17.6771	-399.67	2040.47
72.4378	17.6771	-399.679	2058.34
72.4378	17.6771	-399.628	2034.08
72.4378	17.6771	-399.618	2054.56
72.4378	17.6771	-399.726	2048.9
72.4378	17.6771	-399.73	2027.49
72.4378	17.6771	-399.746	2033.22
72.4378	17.6771	-399.638	2043.45
72.4378	17.6771	-399.715	2014.21
72.4378	17.6771	-399.718	2013.92
72.4378	17.6771	-399.701	2017.97
72.4378	17.6771	-399.649	2006.05
72.4378	17.6771	-399.703	2006.07
72.4378	17.6771	-399.722	1989.99
72.4378	17.6771	-399.697	1971.61
72.4378	17.6771	-399.647	1982.82
72.4378	17.6771	-399.725	1991.18
72.4378	17.6771	-399.673	1967.41
72.4378	17.6771	-399.64	1960.73
72.4378	17.6771	-399.713	1958.45
72.4378	17.6771	-399.715	1957.19
72.4378	17.6771	-399.662	1954.92
72.4378	17.6771	-399.727	1982.52
72.4378	17.6771	-399.734	1947.8
72.4378	17.6771	-399.75	1946.61
72.4378	17.6771	-399.697	1945.39
72.4378	17.6771	-399.705	1937.78
72.4378	17.6771	-399.709	1947.42
72.4378	17.6771	-399.685	1934.04
72.4378	17.6771	-399.702	1939.34
72.4378	17.6771	-399.589	1935.45
72.4378	17.6771	-399.498	1911.95
72.4378	17.6771	-399.395	1927.31
72.4378	17.6771	-399.34	1920.6
72.4378	17.6771	-399.39	1926.87
72.4378	17.6771	-399.196	1921.21
72.4378	17.6771	-399.115	1920.97
72.4378	17.6771	-398.953	1914.15
72.4378	17.6771	-398.918	1896.57
72.4378	17.6771	-398.89	1915.19
72.4378	17.6771	-398.902	1906.75
72.4378	17.6771	-398.92	1898.85
72.4378	17.677	-399.097	1903.47
72.4378	17.6771	-399.261	1920.73
72.4378	17.677	-399.301	1911.12
72.4378	17.677	-399.301	1893.16
72.4378	17.6771	-399.362	1921.96
72.4378	17.677	-399.436	1898.45
72.4378	17.677	-399.448	1903.29
72.4378	17.677	-399.413	1896.22
72.4378	17.677	-399.427	1905.02
72.4378	17.677	-399.463	1908.85
72.4378	17.677	-399.348	1904.2
72.4378	17.677	-399.2	1916.62
72.4378	17.677	-399.191	1914.96
72.4378	17.677	-399.209	1912.8
72.4378	17.677	-399.197	1913.15
72.4378	17.677	-399.359	1918.58
72.4378	17.677	-399.52	1917.13
72.4378	17.677	-399.467	1917.39
72.4378	17.677	-399.334	1941.82
72.4378	17.6769	-399.228	1931.77
72.4378	17.6769	-399.157	1936.52
72.4378	17.6769	-398.863	1928.68
72.4379	17.6769	-398.605	1955.58
72.4379	17.6769	-398.233	1953.54
72.4379	17.6769	-397.936	1947.68
72.4379	17.6769	-397.58	1979.27
72.4379	17.6769	-397.359	1954.38
72.4379	17.6769	-396.897	1982.14
72.4379	17.6769	-396.574	1979.11
72.4379	17.6769	-396.117	1992.95
72.4379	17.6769	-395.916	2009.88
72.4379	17.6769	-395.653	2021.47
72.4379	17.6769	-395.504	2036.11
72.4379	17.6769	-395.258	1994.23
72.4379	17.6769	-395.042	2036.99
72.4379	17.6769	-394.928	2036.74
72.4379	17.6769	-394.958	2043.81
72.4379	17.6769	-395.081	2046.52
72.4379	17.6769	-395.23	2065.02
72.4379	17.6769	-395.2	2056.38
72.4379	17.6769	-395.23	2077.71
72.4379	17.6769	-395.244	2090.01
72.4379	17.6769	-395.246	2136.2
72.4379	17.6769	-395.275	2110.2
72.4379	17.6769	-395.165	2125.43
72.4379	17.6769	-395.195	2133.57
72.4379	17.6769	-395.124	2154.26
72.4379	17.6769	-395.132	2197.03
72.4379	17.6769	-395.048	2181.3
72.4379	17.6769	-395.046	2182.92
72.4379	17.6769	-394.989	2203.7
72.4379	17.6769	-394.918	2206.63
72.4379	17.6769	-394.797	2227.12
72.4379	17.6769	-394.697	2236.76
72.4379	17.6769	-394.667	2260.23
72.4379	17.6769	-394.595	2269.43
72.4379	17.6769	-394.494	2267.96
72.4379	17.6769	-394.365	2282.45
72.4379	17.6769	-394.297	2292.8
72.4379	17.6769	-394.417	2323.99
72.4379	17.6769	-394.535	2353.88
72.4379	17.6769	-394.649	2353.71
72.4379	17.6769	-394.718	2364.49
72.4379	17.677	-394.798	2379.01
72.4379	17.677	-394.874	2374.92
72.4379	17.677	-395.063	2397.37
72.4379	17.677	-395.325	2410.39
72.4379	17.677	-395.581	2437.65
72.4379	17.677	-395.688	2464.68
72.4379	17.677	-396.058	2468.29
72.4379	17.677	-396.232	2471.33
72.4379	17.677	-396.329	2483.89
72.4379	17.677	-396.654	2522.34
72.4379	17.677	-396.876	2531.23
72.4379	17.6771	-397.213	2524.99
72.4379	17.677	-397.585	2552.56
72.4379	17.6771	-397.964	2562.52
72.4379	17.6771	-398.316	2565.44
72.4379	17.6771	-398.813	2597.24
72.4379	17.6771	-399.104	2616.45
72.4379	17.6771	-399.383	2644.69
72.4379	17.6771	-399.567	2647.13
72.4379	17.6771	-399.609	2649.35
72.4379	17.6772	-399.765	2654.7
72.4379	17.6772	-399.838	2687.53
72.4379	17.6772	-399.947	2695.12
72.4379	17.6772	-399.98	2710.12
72.4379	17.6772	-399.916	2723.83
72.4379	17.6772	-399.771	2732.94
72.4379	17.6772	-399.538	2740.24
72.4379	17.6773	-399.538	2763.86
72.4379	17.6772	-399.485	2777.95
72.4379	17.6773	-399.496	2804.42
72.4379	17.6773	-399.435	2807.16
72.4379	17.6773	-399.449	2824.59
72.4379	17.6773	-399.417	2832.24
72.4379	17.6773	-399.419	2855.05
72.4379	17.6773	-399.5	2871.61
72.4379	17.6773	-399.451	2898.76
72.4379	17.6773	-399.575	2904.74
72.4379	17.6773	-399.642	2899.27
72.4379	17.6773	-399.636	2897.71
72.4379	17.6773	-399.665	2950.72
72.4379	17.6773	-399.59	2965.55
72.4379	17.6773	-399.608	2967.77
72.4379	17.6774	-399.511	2987.5
72.4379	17.6773	-399.444	2985.48
72.4379	17.6774	-399.37	2985.68
72.4379	17.6774	-399.126	3035.96
72.4379	17.6774	-399.047	3049.03
72.4379	17.6774	-398.893	3050.65
72.4379	17.6774	-398.835	3040.87
72.4379	17.6774	-398.815	3145.86
72.4379	17.6774	-398.938	3109.99
72.4379	17.6774	-398.898	3163.04
72.4379	17.6774	-398.807	3131.97
72.4379	17.6774	-398.701	3171.63
72.4379	17.6774	-398.728	3194.81
72.4379	17.6774	-398.618	3207.01
72.4379	17.6774	-398.671	3229.37
72.4379	17.6774	-398.584	3269.36
72.4379	17.6774	-398.505	3296.8
72.4379	17.6774	-398.444	3318.47
72.4379	17.6774	-398.377	3339.88
72.4379	17.6774	-398.297	3365.58
72.4379	17.6774	-398.281	3366.27
72.4379	17.6774	-398.149	3450.5
72.4379	17.6774	-398.122	3465.49
72.4379	17.6774	-398.097	3498.87
72.4379	17.6774	-397.964	3507.71
72.4379	17.6774	-397.808	3571.6
72.4379	17.6774	-397.746	3550.24
72.4379	17.6774	-397.633	3588.56
72.4379	17.6774	-397.505	3634.33
72.4379	17.6775	-397.51	3678.39
72.4379	17.6774	-397.436	3708.18
72.4379	17.6775	-397.296	3736.68
72.4379	17.6774	-397.059	3733.8
72.4379	17.6775	-397.031	3832.03
72.4379	17.6775	-397.224	3829.68
72.4379	17.6775	-397.339	3870.82
72.4379	17.6774	-397.124	3901.47
72.4379	17.6775	-397.101	3952.87
72.4379	17.6775	-397.012	4005.26
72.4379	17.6775	-396.812	4029
72.4379	17.6775	-396.796	4050.48
72.4379	17.6775	-396.857	4094.31
72.4379	17.6775	-396.906	4118.64
72.4379	17.6775	-396.892	4175.13
72.4379	17.6775	-396.942	4210.3
72.4379	17.6775	-396.912	4252.32
72.4379	17.6775	-397.007	4261.6
72.4379	17.6775	-397.113	4336.82
72.4379	17.6775	-397.099	4352.27
72.4379	17.6775	-397.051	4359.42
72.4379	17.6774	-397.059	4421.09
72.4379	17.6775	-396.96	4467.04
72.4379	17.6775	-397.027	4515.78
72.4379	17.6775	-396.876	4561.84
72.4379	17.6775	-396.9	4578.41
72.4379	17.6775	-396.848	4582.17
72.4379	17.6775	-396.696	4614.99
72.4379	17.6775	-396.578	4682.24
72.4379	17.6775	-396.487	4711.18
72.4379	17.6775	-396.467	4764.92
72.4379	17.6775	-396.546	4761.99
72.4379	17.6775	-396.599	4836.22
72.4379	17.6775	-396.595	4879.54
72.4379	17.6775	-396.61	4919.44
72.4379	17.6775	-396.674	4952.8
72.4379	17.6775	-396.721	4957.1
72.4379	17.6775	-396.644	5002.6
72.4379	17.6775	-396.771	5025.25
72.4379	17.6775	-396.628	5043.92
72.4379	17.6775	-396.611	5082.59
72.4379	17.6775	-396.475	5122.64
72.4379	17.6775	-396.555	5216.65
72.4379	17.6775	-396.46	5236.82
72.4379	17.6775	-396.382	5223.7
72.4379	17.6775	-396.309	5257.64
72.4379	17.6775	-396.287	5280.35
72.4379	17.6775	-396.347	5372.74
72.4379	17.6775	-396.312	5357.35
72.4379	17.6775	-396.369	5446.36
72.4379	17.6775	-396.296	5449.56
72.4379	17.6775	-396.42	5508.66
72.4379	17.6776	-396.452	5480.13
72.4379	17.6776	-396.473	5577.6
72.4379	17.6776	-396.511	5665.47
72.4379	17.6775	-396.563	5626.85
72.4379	17.6776	-396.521	5667.05
72.4379	17.6776	-396.528	5680.67
72.438	17.6776	-396.483	5788.57
72.438	17.6776	-396.338	5816.28
72.438	17.6776	-396.32	5829.02
72.438	17.6776	-396.3	5866.44
72.438	17.6776	-396.219	5882.6
72.438	17.6776	-396.108	5943.71
72.438	17.6776	-395.951	5994.53
72.438	17.6777	-395.883	5943.41
72.438	17.6776	-395.781	6061.82
72.438	17.6777	-395.738	6109.68
72.438	17.6777	-395.605	6091.62
72.438	17.6777	-395.513	6130.48
72.438	17.6777	-395.373	6207.07
72.438	17.6777	-395.16	6256.02
72.438	17.6777	-395.114	6285.25
72.438	17.6777	-395.027	6315.58
72.438	17.6777	-394.891	6386.21
72.438	17.6777	-394.717	6376.95
72.438	17.6777	-394.576	6402.58
72.438	17.6777	-394.418	6398.48
72.438	17.6777	-394.381	6541.13
72.438	17.6778	-394.244	6492.16
72.438	17.6778	-394.094	6614.04
72.438	17.6778	-393.885	6575.73
72.438	17.6778	-393.679	6642.75
72.438	17.6778	-393.528	6670.76
72.438	17.6778	-393.496	6767.88
72.438	17.6778	-393.383	6751.19
72.438	17.6778	-393.206	6794.29
72.438	17.6778	-393.055	6789.03
72.438	17.6778	-392.832	6919.05
72.438	17.6779	-392.785	6931.62
72.438	17.6779	-392.766	7010.86
72.438	17.6779	-392.617	7039.2
72.438	17.6779	-392.627	7068.16
72.438	17.6779	-392.504	7113.19
72.438	17.6779	-392.569	7150.22
72.438	17.678	-392.465	7168.15
72.438	17.678	-392.512	7239.06
72.438	17.678	-392.697	7250.26
72.438	17.678	-392.812	7240.29
72.438	17.678	-392.738	7362.84
72.438	17.678	-392.823	7264.78
72.438	17.6781	-392.921	7356.94
72.438	17.6781	-392.891	7312.5
72.438	17.6781	-392.851	7372.93
72.438	17.6781	-392.77	7404.22
72.438	17.6781	-392.756	7405.92
72.438	17.6781	-392.555	7416.32
72.438	17.6781	-392.472	7433.16
72.438	17.6781	-392.407	7487.45
72.4379	17.6781	-392.318	7435.13
72.4379	17.6781	-392.218	7426.47
72.4379	17.6781	-392.148	7468.86
72.4379	17.6781	-391.99	7484.52
72.4379	17.6782	-391.958	7522.07
72.4379	17.6782	-391.875	7461.83
72.4379	17.6782	-391.803	7420.47
72.4379	17.6782	-391.756	7528.92
72.4379	17.6782	-391.794	7461.16
72.4379	17.6782	-391.777	7456.87
72.4379	17.6782	-391.757	7484.14
72.4379	17.6782	-391.715	7395.29
72.4379	17.6782	-391.825	7480.79
72.4379	17.6782	-391.886	7374.01
72.4379	17.6782	-391.589	7354.08
72.4379	17.6782	-391.073	7456.57
72.4379	17.6782	-391.031	7287.2
72.4379	17.6782	-390.992	7367.68
72.4379	17.6782	-390.912	7270.97
72.4379	17.6782	-390.909	7223.03
72.4379	17.6781	-390.774	7238.52
72.4379	17.6781	-390.783	7241.54
72.4379	17.6781	-390.75	7227.33
72.4379	17.6781	-390.763	7070.74
72.4379	17.6781	-390.974	7139.62
72.4379	17.6781	-391.034	7099.2
72.4379	17.6781	-391.487	7053.5
72.4379	17.6781	-391.697	7031.74
72.4379	17.6781	-391.975	7014.81
72.4379	17.6781	-392.298	6995.54
72.4379	17.678	-392.719	6999.1
72.4379	17.678	-393.055	6918.37
72.4379	17.678	-393.457	6880.76
72.4379	17.678	-393.742	6828.82
72.4379	17.678	-393.95	6727.43
72.4379	17.6779	-394.159	6867.91
72.4379	17.6779	-394.391	6749.35
72.4379	17.6779	-394.532	6698.61
72.4379	17.6779	-394.702	6701.94
72.4379	17.6778	-394.748	6601.98
72.4379	17.6779	-394.848	6663.26
72.4379	17.6778	-395.049	6593.78
72.4379	17.6778	-395.175	6553.44
72.4379	17.6778	-395.366	6585.09
72.4379	17.6778	-395.626	6416.22
72.4379	17.6778	-395.634	6411.02
72.4379	17.6778	-395.797	6376.89
72.4379	17.6777	-395.992	6336.19
72.4379	17.6777	-396.065	6318.2
72.4379	17.6777	-396.076	6225.23
72.4378	17.6777	-396.167	6195.79
72.4379	17.6777	-396.106	6193.25
72.4379	17.6777	-396.062	6121.99
72.4378	17.6777	-396.13	6127.2
72.4378	17.6776	-396.176	6100.62
72.4378	17.6776	-396.307	6046.12
72.4379	17.6776	-396.355	5921.5
72.4378	17.6776	-396.503	5962.83
72.4379	17.6776	-396.648	5904.23
72.4379	17.6776	-396.739	5871.58
72.4379	17.6776	-396.709	5798.63
72.4378	17.6776	-396.828	5777.78
72.4378	17.6776	-396.787	5717
72.4378	17.6776	-396.636	5727.25
72.4378	17.6775	-396.536	5675.31
72.4378	17.6775	-396.464	5613.13
72.4378	17.6775	-396.55	5622.03
72.4378	17.6775	-396.784	5594.57
72.4378	17.6775	-396.834	5553.86
72.4378	17.6774	-396.979	5461.8
72.4378	17.6774	-397.089	5477.17
72.4378	17.6774	-397.4	5429.5
72.4378	17.6774	-397.692	5360.94
72.4378	17.6774	-398.141	5325.81
72.4378	17.6774	-398.321	5275.1
72.4378	17.6774	-398.427	5219.28
72.4378	17.6773	-398.609	5224.76
72.4378	17.6773	-398.851	5194.96
72.4378	17.6773	-398.995	5146.58
72.4378	17.6773	-398.99	5080.58
72.4378	17.6774	-398.865	5084.4
72.4378	17.6774	-398.939	5053.5
72.4378	17.6774	-398.891	4954.48
72.4378	17.6774	-398.844	4992.47
72.4378	17.6774	-398.665	4908.32
72.4378	17.6774	-398.203	4854.18
72.4378	17.6774	-398.045	4862.69
72.4378	17.6774	-398.012	4820.72
72.4378	17.6774	-397.955	4768.83
72.4378	17.6774	-397.572	4773.38
72.4378	17.6774	-397.248	4731.7
72.4378	17.6775	-397.002	4654.11
72.4378	17.6775	-396.942	4603.71
72.4378	17.6775	-396.863	4557.13
72.4378	17.6775	-396.649	4520.31
72.4378	17.6775	-396.586	4524.33
72.4378	17.6775	-396.391	4473.96
72.4378	17.6775	-396.348	4415.27
72.4378	17.6775	-396.224	4412.18
72.4378	17.6774	-396.198	4382.79
72.4378	17.6775	-396.141	4366.29
72.4378	17.6774	-396.073	4273.73
72.4378	17.6774	-396.09	4291.82
72.4378	17.6774	-396.006	4237.71
72.4378	17.6774	-396.064	4208.43
72.4378	17.6774	-395.986	4117.44
72.4378	17.6774	-395.926	4123.16
72.4378	17.6774	-395.946	4150.86
72.4378	17.6774	-396.041	4066.34
72.4378	17.6774	-396.093	4027.09
72.4378	17.6774	-396.162	3996.13
72.4378	17.6774	-396.211	3988.61
72.4378	17.6774	-396.284	3938
72.4378	17.6774	-396.485	3910.48
72.4378	17.6774	-396.833	3932.68
72.4378	17.6774	-397.368	3863.66
72.4378	17.6774	-397.598	3819.38
72.4378	17.6774	-397.819	3810.13
72.4378	17.6773	-398.058	3766.27
72.4378	17.6773	-398.301	3784.84
72.4378	17.6773	-398.372	3747.66
72.4378	17.6774	-398.154	3703.62
72.4378	17.6774	-398.057	3679.12
72.4378	17.6773	-398.048	3659.06
72.4378	17.6773	-398.139	3613.97
72.4378	17.6773	-398.16	3566.42
72.4378	17.6773	-398.197	3553.34
72.4378	17.6773	-398.19	3552.77
72.4378	17.6773	-397.911	3509.84
72.4378	17.6773	-397.656	3450.72
72.4378	17.6773	-397.614	3464.28
72.4378	17.6773	-397.513	3416.64
72.4378	17.6773	-397.443	3427.13
72.4378	17.6773	-397.266	3394.42
72.4378	17.6773	-397.136	3366.8
72.4377	17.6773	-397.078	3340.04
72.4377	17.6773	-397.048	3314.67
72.4377	17.6773	-396.928	3255.64
72.4377	17.6773	-396.887	3274.01
72.4377	17.6773	-396.798	3270.68
72.4377	17.6773	-396.741	3228.24
72.4377	17.6773	-396.733	3196.52
72.4377	17.6773	-396.703	3171.04
72.4377	17.6773	-396.722	3156.1
72.4377	17.6772	-396.715	3150.3
72.4377	17.6773	-397.042	3124.61
72.4377	17.6773	-397.193	3093.62
72.4377	17.6773	-397.273	3077.38
72.4377	17.6773	-397.33	3038.55
72.4377	17.6772	-397.305	3036.13
72.4377	17.6773	-397.293	3026.59
72.4377	17.6772	-397.198	2997.43
72.4377	17.6772	-397.255	2961.07
72.4377	17.6773	-397.299	2951.42
72.4377	17.6773	-397.363	2965.6
72.4377	17.6773	-397.262	2929.37
72.4377	17.6773	-397.174	2918.64
72.4377	17.6772	-397.124	2916.6
72.4377	17.6773	-397.025	2894.45
72.4377	17.6772	-396.953	2860.17
72.4377	17.6772	-396.876	2856.71
72.4377	17.6772	-396.854	2839.31
72.4377	17.6772	-396.767	2777.64
72.4377	17.6773	-396.674	2801.12
72.4377	17.6772	-396.525	2778.4
72.4377	17.6772	-396.554	2760.52
72.4377	17.6772	-396.423	2778.67
72.4377	17.6772	-396.475	2737.53
72.4377	17.6772	-396.385	2738.65
72.4377	17.6772	-396.283	2733.03
72.4377	17.6772	-396.091	2698.32
72.4377	17.6772	-396.069	2713.76
72.4377	17.6772	-395.972	2672.52
72.4377	17.6772	-395.793	2667.59
72.4377	17.6772	-395.669	2687.26
72.4377	17.6772	-395.596	2655.09
72.4377	17.6772	-395.329	2635.72
72.4377	17.6772	-395.159	2647.82
72.4377	17.6772	-395.109	2603.82
72.4377	17.6772	-395.055	2613.26
72.4377	17.6772	-395.045	2603.35
72.4377	17.6772	-395.116	2601.39
72.4377	17.6772	-395.09	2610.75
72.4377	17.6772	-395.11	2592.72
72.4377	17.6772	-395.145	2582.2
72.4377	17.6772	-395.303	2570.47
72.4377	17.6772	-395.506	2581.61
72.4377	17.6772	-395.565	2564.8
72.4377	17.6772	-395.651	2599.16
72.4377	17.6772	-395.725	2549.9
72.4377	17.6772	-395.792	2563.44
72.4377	17.6772	-395.851	2560.49
72.4377	17.6772	-395.909	2566.28
72.4377	17.6772	-395.998	2556.28
72.4377	17.6771	-396.073	2555.93
72.4377	17.6771	-396.089	2547.23
72.4377	17.6771	-396.09	2557.36
72.4377	17.6771	-396.142	2553.56
72.4377	17.6771	-396.294	2541.02
72.4377	17.6771	-396.417	2555.4
72.4377	17.6771	-396.655	2562.46
72.4377	17.677	-396.67	2560.44
72.4377	17.677	-396.785	2561.52
72.4377	17.677	-396.789	2549.16
72.4377	17.677	-396.872	2569.15
72.4377	17.677	-396.889	2544.75
72.4377	17.677	-396.811	2553.6
72.4377	17.677	-396.823	2563.7
72.4377	17.677	-396.748	2560.13
72.4377	17.677	-396.853	2585.27
72.4377	17.677	-396.985	2590.63
72.4377	17.6769	-396.978	2562.51
72.4377	17.6769	-397.088	2574
72.4377	17.6769	-397.035	2568.48
72.4377	17.6769	-397.139	2585.62
72.4377	17.6769	-397.137	2606.19
72.4377	17.6769	-397.271	2598.44
72.4377	17.6769	-397.347	2604.6
72.4377	17.6769	-397.361	2612.59
72.4377	17.6769	-397.392	2604.93
72.4377	17.6769	-397.488	2637.42
72.4377	17.6769	-397.543	2630.97
72.4376	17.6769	-397.587	2630.1
72.4376	17.677	-397.664	2628.53
72.4376	17.677	-397.756	2657.84
72.4376	17.677	-397.72	2654.39
72.4376	17.677	-397.66	2681.24
72.4376	17.677	-397.601	2662.32
72.4376	17.677	-397.579	2668.48
72.4376	17.677	-397.514	2680.4
72.4376	17.677	-397.421	2656.2
72.4376	17.677	-397.495	2692.24
72.4376	17.677	-397.547	2697.82
72.4376	17.677	-397.563	2709.91
72.4376	17.677	-397.876	2700.72
72.4376	17.677	-398.051	2721.24
72.4376	17.677	-398.36	2721.38
72.4376	17.677	-398.457	2734.35
72.4376	17.677	-398.448	2727.15
72.4376	17.677	-398.379	2735.77
72.4376	17.677	-398.431	2725.2
72.4376	17.677	-398.41	2741.08
72.4376	17.677	-398.5	2781.06
72.4376	17.677	-398.455	2754.85
72.4376	17.677	-398.45	2776.76
72.4376	17.677	-398.437	2802.86
72.4376	17.677	-398.423	2795.31
72.4376	17.677	-398.418	2809.26
72.4376	17.677	-398.457	2830.58
72.4376	17.677	-398.484	2830.42
72.4376	17.677	-398.46	2859.62
72.4376	17.677	-398.456	2873.14
72.4376	17.677	-398.423	2848.06
72.4376	17.677	-398.424	2857.98
72.4376	17.677	-398.456	2867.6
72.4376	17.677	-398.381	2867.6
72.4376	17.677	-398.385	2905.92
72.4376	17.677	-398.426	2889.94
72.4376	17.677	-398.447	2921.92
72.4376	17.677	-398.491	2930.39
72.4376	17.677	-398.411	2924.58
72.4376	17.677	-398.419	2950.21
72.4376	17.677	-398.409	2931.69
72.4376	17.677	-398.453	2954.06
72.4376	17.677	-398.426	2954.06
72.4376	17.677	-398.468	2964.32
72.4376	17.677	-398.431	2979.02
72.4376	17.677	-398.444	3004.55
72.4376	17.677	-398.394	2999.04
72.4376	17.677	-398.473	3016.53
72.4376	17.677	-398.421	3003.77
72.4376	17.677	-398.436	3012.97
72.4376	17.677	-398.424	3025.43
72.4376	17.677	-398.439	3052.58
72.4376	17.677	-398.488	3036.28
72.4376	17.677	-398.48	3057.71
72.4376	17.677	-398.459	3059.55
72.4376	17.677	-398.449	3063.09
72.4376	17.677	-398.458	3103.44
72.4376	17.677	-398.374	3105.61
72.4376	17.677	-398.446	3092.74
72.4376	17.677	-398.383	3114.09
72.4376	17.677	-398.4	3129.83
72.4376	17.677	-398.454	3139.46
72.4376	17.677	-398.455	3147.35
72.4376	17.677	-398.484	3169.41
72.4376	17.677	-398.488	3147.22
72.4376	17.677	-398.456	3159.99
72.4376	17.677	-398.46	3164.17
72.4376	17.677	-398.449	3161.89
72.4376	17.677	-398.466	3201.87
72.4376	17.677	-398.446	3208.43
72.4376	17.677	-398.461	3204.41
72.4376	17.677	-398.471	3204.86
72.4376	17.677	-398.45	3219.61
72.4376	17.677	-398.462	3219.4
72.4376	17.677	-398.427	3230.08
72.4376	17.677	-398.395	3194.11
72.4376	17.677	-398.452	3214.11
72.4376	17.677	-398.429	3220.36
72.4376	17.677	-398.464	3239.18
72.4376	17.677	-398.439	3229.57
72.4376	17.677	-398.457	3218.22
72.4376	17.677	-398.468	3232.12
72.4376	17.677	-398.487	3218.39
72.4376	17.677	-398.461	3220.61
72.4376	17.677	-398.43	3254.54
72.4376	17.677	-398.417	3211
72.4376	17.677	-398.453	3252.43
72.4376	17.677	-398.466	3226.85
72.4376	17.677	-398.482	3241.48
72.4376	17.677	-398.475	3242.81
72.4376	17.677	-398.402	3233.52
72.4376	17.677	-398.469	3236.04
72.4376	17.677	-398.465	3232.04
72.4376	17.677	-398.486	3216.01
72.4376	17.677	-398.428	3253.68
72.4376	17.677	-398.452	3220.09
72.4376	17.677	-398.402	3225.64
72.4376	17.677	-398.426	3204.55
72.4376	17.677	-398.477	3223.91
72.4376	17.677	-398.432	3234.56
72.4376	17.677	-398.497	3248.55
72.4376	17.677	-398.473	3216.02
72.4376	17.677	-398.473	3205.48
72.4376	17.677	-398.459	3196.03
72.4376	17.677	-398.384	3195.9
72.4376	17.677	-398.39	3220.19
72.4376	17.677	-398.458	3194.76
72.4376	17.677	-398.485	3194.38
72.4376	17.677	-398.483	3224.19
72.4376	17.677	-398.471	3205.86
72.4376	17.677	-398.477	3197.05
72.4376	17.677	-398.46	3194.72
72.4376	17.677	-398.426	3189.75
72.4376	17.677	-398.464	3162.19
72.4376	17.677	-398.408	3172.29
72.4376	17.677	-398.478	3198.48
72.4376	17.677	-398.463	3194.26
72.4376	17.677	-398.428	3189.68
72.4376	17.677	-398.366	3215.54
72.4376	17.677	-398.459	3206.49
72.4376	17.677	-398.406	3218.08
72.4376	17.677	-398.493	3218
72.4376	17.677	-398.417	3205.47
72.4376	17.677	-398.453	3218.76
72.4376	17.677	-398.432	3182.58
72.4376	17.677	-398.453	3220.8
72.4376	17.677	-398.464	3198.01
72.4376	17.677	-398.455	3176.62
72.4376	17.677	-398.386	3205.54
72.4376	17.677	-398.468	3225.73
72.4376	17.677	-398.507	3217.05
72.4376	17.677	-398.393	3220.59
72.4376	17.677	-398.382	3179.34
72.4376	17.677	-398.42	3210.91
72.4376	17.677	-398.421	3217.87
72.4376	17.677	-398.477	3240.11
72.4376	17.677	-398.482	3286.98
72.4376	17.677	-398.45	3273.71
72.4376	17.677	-398.4	3261.83
72.4376	17.677	-398.42	3255.02
72.4376	17.677	-398.393	3284.66
72.4376	17.677	-398.502	3309.59
72.4376	17.677	-398.509	3339.57
72.4376	17.677	-398.478	3370.65
72.4376	17.677	-398.47	3389.9
72.4376	17.677	-398.445	3389.42
72.4376	17.677	-398.446	3411.75
72.4376	17.677	-398.459	3443.21
72.4376	17.677	-398.421	3486.12
72.4376	17.677	-398.454	3503.21
72.4376	17.677	-398.496	3525.71
72.4376	17.677	-398.398	3550.67
72.4376	17.677	-398.434	3592.8
72.4376	17.677	-398.483	3587.34
72.4376	17.677	-398.439	3705.69
72.4376	17.677	-398.432	3765.85
72.4376	17.677	-398.434	3784.18
72.4376	17.677	-398.472	3818.16
72.4376	17.677	-398.47	3921.5
72.4376	17.677	-398.426	3940.82
72.4376	17.677	-398.465	3981.02
72.4376	17.677	-398.479	4020.51
72.4376	17.677	-398.446	4062.17
72.4376	17.677	-398.384	4154.59
72.4376	17.677	-398.383	4202.85
72.4376	17.677	-398.474	4336.3
72.4376	17.677	-398.481	4331.61
72.4376	17.677	-398.435	4405.35
72.4376	17.677	-398.436	4418.57
72.4376	17.677	-398.442	4542.64
72.4376	17.677	-398.386	4650.54
72.4376	17.677	-398.46	4658.02
72.4376	17.677	-398.481	4736.63
72.4376	17.677	-398.346	4859.97
72.4376	17.677	-398.39	4892.1
72.4376	17.677	-398.432	5014.7
72.4376	17.677	-398.403	5098.46
72.4376	17.677	-398.447	5142.45
72.4376	17.677	-398.437	5235.46
72.4376	17.677	-398.424	5324.5
72.4376	17.677	-398.423	5405.83
72.4376	17.677	-398.385	5502.41
72.4376	17.677	-398.447	5589.34
72.4376	17.677	-398.469	5739.62
72.4376	17.677	-398.396	5794.66
72.4376	17.677	-398.391	6007.07
72.4376	17.677	-398.46	6062.55
72.4376	17.677	-398.427	6209.86
72.4376	17.677	-398.465	6359.39
72.4376	17.677	-398.359	6478.42
72.4376	17.677	-398.276	6580.6
72.4376	17.677	-398.201	6634.16
72.4376	17.677	-398.002	6742.42
72.4376	17.677	-397.898	6893.77
72.4376	17.677	-397.783	7121.93
72.4376	17.677	-397.794	7264.5
72.4376	17.677	-397.818	7296.31
72.4376	17.677	-397.822	7505.46
72.4376	17.677	-397.758	7529.68
72.4376	17.677	-397.6	7636.38
72.4376	17.677	-397.55	8000.73
72.4376	17.677	-397.7	8093.07
72.4376	17.6771	-397.717	8195.17
72.4376	17.6771	-397.666	8286.05
72.4376	17.6771	-397.656	8469.05
72.4376	17.6771	-397.591	8644.51
72.4376	17.6771	-397.614	8908.37
72.4377	17.6771	-397.68	9143.47
72.4377	17.6771	-397.693	9279.25
72.4377	17.6771	-397.699	9444.79
72.4377	17.6771	-397.697	9540.55
72.4377	17.6771	-397.665	9630.96
72.4377	17.6771	-397.66	10036.4
72.4377	17.6771	-397.609	10196.2
72.4377	17.677	-397.611	10293
72.4377	17.677	-397.607	10634.3
72.4377	17.677	-397.575	10764.7
72.4377	17.677	-397.714	10974.2
72.4377	17.677	-397.794	11219.3
72.4377	17.677	-397.853	11526.9
72.4377	17.677	-397.888	11629.2
72.4377	17.677	-398.03	11893.9
72.4377	17.677	-398.356	12126.3
72.4377	17.677	-398.869	12297.5
72.4377	17.677	-398.854	12636
72.4377	17.677	-398.796	12832.3
72.4377	17.677	-398.851	13117.2
72.4377	17.677	-398.848	13285.2
72.4377	17.677	-398.88	13336.9
72.4377	17.677	-398.895	13789
72.4377	17.677	-398.907	14121.8
72.4377	17.677	-398.87	14428.6
72.4377	17.677	-398.848	14575.6
72.4377	17.677	-398.925	14943.8
72.4377	17.677	-398.899	15139.4
72.4377	17.6771	-398.914	15236.5
72.4377	17.677	-398.902	15723.9
72.4377	17.677	-398.894	15977.6
72.4377	17.677	-398.908	16245
72.4377	17.677	-398.915	16561.5
72.4377	17.677	-398.911	16717.6
72.4377	17.677	-398.896	16965.4
72.4377	17.677	-398.912	17391.5
72.4377	17.677	-398.911	17443.7
72.4377	17.677	-398.935	17551.7
72.4377	17.677	-398.937	17564.7
72.4377	17.677	-398.908	17564.7
72.4377	17.677	-398.917	17564.7
72.4377	17.677	-398.912	17564.7
72.4377	17.677	-398.907	17564.7
72.4377	17.677	-398.921	17564.7
72.4377	17.677	-398.852	17564.7
72.4377	17.677	-398.915	17564.7
72.4377	17.677	-398.884	17564.7
72.4377	17.677	-398.824	17564.7
72.4377	17.677	-398.892	17564.7
72.4377	17.677	-398.878	17564.7
72.4377	17.677	-398.954	17564.7
72.4377	17.677	-398.919	17564.7
72.4377	17.677	-398.896	17564.7
72.4377	17.677	-398.874	17564.7
72.4377	17.677	-398.872	17564.7
72.4377	17.677	-398.95	17564.7
72.4377	17.677	-398.97	17564.7
72.4377	17.677	-398.938	17564.7
72.4377	17.677	-398.864	17564.7
72.4377	17.677	-398.912	17564.7
72.4377	17.677	-398.878	17564.7
72.4377	17.677	-398.913	17564.7
72.4377	17.677	-398.869	17564.7
72.4377	17.677	-398.941	17564.7
72.4377	17.677	-398.944	17564.7
72.4377	17.677	-398.956	17564.7
72.4377	17.677	-398.936	17564.7
72.4377	17.677	-398.917	17564.7
72.4377	17.677	-398.939	17564.7
72.4377	17.677	-398.906	17564.7
72.4377	17.677	-398.94	17564.7
72.4377	17.6771	-398.947	17564.7
72.4377	17.677	-398.834	17564.7
72.4377	17.677	-398.909	17564.7
72.4377	17.677	-398.906	17564.7
72.4377	17.677	-398.945	17564.7
72.4377	17.677	-398.941	17564.7
72.4377	17.677	-398.828	17564.7
72.4377	17.677	-398.892	17564.7
72.4377	17.677	-398.847	17564.7
72.4377	17.677	-398.894	17564.7
72.4377	17.677	-398.844	17564.7
72.4377	17.677	-398.957	17564.7
72.4377	17.677	-398.912	17564.7
72.4377	17.677	-398.894	17564.7
72.4377	17.677	-398.939	17564.7
72.4377	17.677	-398.918	17564.7
72.4377	17.677	-398.954	17564.7
72.4377	17.677	-398.916	17564.7
72.4377	17.677	-398.966	17564.7
72.4377	17.677	-398.951	17564.7
72.4377	17.677	-398.906	17564.7
72.4377	17.677	-398.957	17564.7
72.4377	17.677	-398.908	17564.7
72.4377	17.677	-398.94	17564.7
72.4377	17.677	-398.998	17564.7
72.4377	17.677	-398.955	17564.7
72.4377	17.677	-398.875	17564.7
72.4377	17.677	-398.939	17564.7
72.4377	17.677	-398.965	17564.7
72.4377	17.677	-398.953	17564.7
72.4377	17.677	-398.907	17564.7
72.4377	17.677	-398.883	17564.7
72.4377	17.677	-398.92	17564.7
72.4377	17.677	-398.902	17564.7
72.4377	17.677	-398.927	17564.7
72.4377	17.677	-398.933	17564.7
72.4377	17.677	-398.86	17564.7
72.4377	17.677	-398.925	17564.7
72.4377	17.677	-398.92	17564.7
72.4377	17.677	-398.93	17564.7
72.4377	17.677	-398.949	17564.7
72.4377	17.677	-398.968	17564.7
72.4377	17.677	-398.898	17564.7
72.4377	17.677	-398.948	17564.7
72.4377	17.677	-398.95	17564.7
72.4377	17.677	-398.873	17564.7
72.4377	17.677	-398.975	17564.7
72.4377	17.677	-398.885	17564.7
72.4377	17.677	-398.933	17564.7
72.4377	17.677	-398.912	17564.7
72.4377	17.677	-398.965	17564.7
72.4377	17.677	-398.965	17564.7
72.4377	17.677	-398.942	17564.7
72.4377	17.677	-398.885	17564.7
72.4377	17.677	-398.936	17564.7
72.4377	17.677	-398.823	17564.7
72.4377	17.677	-398.92	17564.7
72.4377	17.677	-398.951	17564.7
72.4377	17.677	-398.884	17564.7
72.4377	17.677	-398.91	17564.7
72.4377	17.677	-398.939	17564.7
72.4377	17.677	-398.948	17564.7
72.4377	17.677	-398.893	17564.7
72.4377	17.677	-398.91	17564.7
72.4377	17.677	-398.927	17564.7
72.4377	17.677	-398.923	17564.7
72.4377	17.677	-398.984	17564.7
72.4377	17.677	-398.908	17564.7
72.4377	17.677	-398.884	17564.7
72.4377	17.677	-398.906	17564.7
72.4377	17.677	-398.833	17564.7
72.4377	17.677	-398.938	17564.7
72.4377	17.677	-398.96	17564.7
72.4377	17.677	-398.941	17435.8
72.4377	17.677	-398.907	17239.8
72.4377	17.677	-398.914	17174.8
72.4377	17.677	-398.848	17305.2
72.4377	17.677	-398.935	16833.4
72.4377	17.677	-398.926	16309.1
72.4377	17.677	-398.943	16167.9
72.4377	17.677	-398.976	16156
72.4377	17.677	-398.903	16045.3
72.4377	17.677	-398.961	15857.8
72.4377	17.677	-398.941	15675.6
72.4377	17.677	-398.915	15724.7
72.4377	17.677	-398.938	15776.2
72.4377	17.677	-398.989	15712
72.4377	17.677	-398.978	15763.1
72.4377	17.677	-398.984	15703
72.4377	17.677	-398.926	15828
72.4377	17.677	-398.982	15838.2
72.4377	17.677	-398.987	15896.2
72.4377	17.677	-398.918	15791.8
72.4377	17.677	-398.994	16051.8
72.4377	17.677	-398.98	15862
72.4377	17.677	-398.983	15842.3
72.4377	17.677	-398.889	15922.1
72.4377	17.677	-398.941	16169
72.4377	17.677	-398.959	15885.9
72.4377	17.677	-398.954	15950.9
72.4377	17.677	-398.985	15921.7
72.4377	17.677	-398.95	15944.5
72.4377	17.677	-398.839	16134.3
72.4377	17.677	-398.917	16096.8
72.4377	17.677	-398.914	16035.8
72.4377	17.677	-398.933	16033
72.4377	17.677	-398.93	15945.6
72.4377	17.677	-398.972	15918.4
72.4377	17.677	-398.933	16028.8
72.4377	17.677	-398.852	15952.7
72.4377	17.677	-398.929	16041.2
72.4377	17.677	-398.943	15883.7
72.4377	17.677	-398.976	16033.7
72.4377	17.677	-398.906	15922.9
72.4377	17.677	-398.947	16053
72.4377	17.677	-398.981	15988.5
72.4377	17.677	-398.935	15815.2
72.4377	17.677	-398.888	15986.7
72.4377	17.677	-398.948	16065.5
72.4377	17.677	-398.969	15936.2
72.4377	17.677	-398.942	15959.6
72.4377	17.677	-398.899	15850.5
72.4377	17.677	-398.857	15690.8
72.4377	17.677	-398.736	15827.9
72.4377	17.677	-398.51	15784.5
72.4377	17.677	-398.349	15771.4
72.4377	17.677	-397.944	15693.3
72.4377	17.677	-397.42	15786.3
72.4377	17.677	-396.628	15754.2
72.4377	17.677	-396.237	15876.5
72.4377	17.677	-395.793	15700.8
72.4377	17.677	-395.304	15662.8
72.4377	17.677	-394.606	15820.2
72.4377	17.677	-394.002	15666.1
72.4377	17.6771	-393.528	15674.7
72.4377	17.677	-393.195	15665.4
72.4377	17.677	-392.916	15827.8
72.4377	17.677	-392.518	15697.4
72.4377	17.677	-391.92	15731.8
72.4377	17.677	-391.366	15616.5
72.4377	17.677	-390.648	15643.1
72.4377	17.677	-390.253	15636.1
72.4377	17.677	-389.302	15697.6
72.4377	17.677	-388.629	15648.1
72.4377	17.677	-387.982	15650.7
72.4377	17.677	-387.267	15682.5
72.4377	17.677	-386.864	15774.5
72.4377	17.677	-386.522	15638.1
72.4377	17.677	-386.12	15455.9
72.4377	17.677	-385.618	15475.3
72.4377	17.677	-385.177	15534.4
72.4377	17.677	-384.496	15589.1
72.4377	17.677	-384.112	15436.5
72.4377	17.677	-383.771	15466.4
72.4377	17.677	-383.494	15464.2
72.4377	17.677	-383.019	15356.5
72.4377	17.677	-382.507	15324.5
72.4377	17.677	-381.948	15257.3
72.4377	17.677	-381.546	15214.4
72.4377	17.677	-381.304	15232.8
72.4377	17.677	-380.975	15172.8
72.4377	17.677	-380.531	15249.8
72.4377	17.677	-380.119	15242.8
72.4377	17.677	-379.699	15090.6
72.4377	17.6769	-379.509	15046.2
72.4377	17.6769	-379.353	15108.6
72.4377	17.6769	-379.183	15044.2
72.4377	17.6769	-378.969	15090.8
72.4377	17.6769	-378.78	15111.1
72.4377	17.6769	-378.663	14975.8
72.4377	17.6769	-378.626	14902.1
72.4377	17.6769	-378.588	15033.8
72.4377	17.6769	-378.553	14846.8
72.4377	17.6769	-378.426	14832.8
72.4377	17.6769	-378.444	14819.9
72.4377	17.6769	-378.438	14968.2
72.4377	17.6769	-378.405	14952
72.4377	17.6769	-378.339	14902
72.4377	17.6769	-378.378	14830.3
72.4377	17.6769	-378.384	14942.7
72.4377	17.677	-378.385	14823.3
72.4377	17.677	-378.335	14815.8
72.4377	17.677	-378.297	14746.4
72.4377	17.677	-378.267	14664.9
72.4377	17.677	-378.272	14709.1
72.4377	17.677	-378.214	14761.9
72.4376	17.677	-378.322	14592
72.4376	17.677	-378.408	14561.8
72.4376	17.677	-378.515	14540.5
72.4376	17.677	-378.575	14580.3
72.4376	17.677	-378.698	14613.9
72.4376	17.677	-378.767	14653.4
72.4376	17.677	-378.846	14515.5
72.4376	17.677	-378.906	14564.3
72.4376	17.677	-378.94	14449.4
72.4376	17.677	-378.988	14551.8
72.4376	17.6771	-379.054	14733.6
72.4376	17.6771	-379.084	14441.5
72.4376	17.6771	-379.249	14445
72.4376	17.6771	-379.517	14426.5
72.4376	17.6772	-379.651	14395.8
72.4376	17.6772	-379.789	14377
72.4376	17.6772	-379.856	14439.9
72.4376	17.6772	-380.092	14415.6
72.4376	17.6772	-380.369	14648.5
72.4376	17.6773	-380.805	14270.9
72.4376	17.6774	-380.897	14447.7
72.4376	17.6774	-380.935	14298.5
72.4376	17.6774	-380.909	14263.9
72.4376	17.6774	-381.007	14274.7
72.4376	17.6775	-381.114	14244.5
72.4376	17.6775	-381.137	14301.1
72.4376	17.6775	-381.198	14286
72.4376	17.6775	-381.241	14279.4
72.4376	17.6775	-381.45	14222.6
72.4376	17.6775	-381.767	14185.3
72.4375	17.6775	-381.927	14318
72.4375	17.6775	-382.01	14182.6
72.4375	17.6775	-382.121	14203
72.4375	17.6774	-382.274	14131.5
72.4375	17.6774	-382.451	14192.6
72.4375	17.6774	-382.642	14130.7
72.4375	17.6774	-382.748	14107.9
72.4375	17.6774	-382.837	14142.3
72.4375	17.6773	-382.896	14185.5
72.4375	17.6773	-382.923	14189.1
72.4375	17.6773	-383.033	14187.5
72.4375	17.6773	-383.147	14096.5
72.4375	17.6773	-383.213	14104.8
72.4375	17.6772	-383.283	14244
72.4375	17.6772	-383.346	14067.6
72.4375	17.6772	-383.554	14058.1
72.4375	17.6772	-383.646	14056
72.4375	17.6772	-383.726	14123.3
72.4374	17.6772	-384.018	14034.9
72.4374	17.6772	-384.111	14056.3
72.4374	17.6772	-383.941	14054.9
72.4374	17.6772	-383.598	14153.6
72.4374	17.6772	-383.266	14076.7
72.4374	17.6772	-383.091	14107.6
72.4374	17.6772	-382.826	14120.8
72.4374	17.6772	-382.481	13991.3
72.4374	17.6772	-381.969	14105.9
72.4374	17.6772	-381.693	14003.2
72.4374	17.6772	-381.383	14003.5
72.4374	17.6772	-381.284	13965.3
72.4374	17.6773	-381.095	14148.5
72.4374	17.6772	-380.915	13986.9
72.4374	17.6772	-380.786	13989.4
72.4374	17.6772	-380.622	14126.3
72.4374	17.6772	-380.394	14089.5
72.4374	17.6773	-380.332	14006.4
72.4374	17.6772	-380.311	14056.5
72.4374	17.6773	-380.232	14015.5
72.4374	17.6772	-380.135	13991
72.4374	17.6772	-380.032	14100.5
72.4374	17.6773	-379.887	14216.4
72.4374	17.6773	-379.775	14133
72.4374	17.6773	-379.674	14011.2
72.4374	17.6773	-379.715	14012.4
72.4374	17.6773	-379.633	14111.7
72.4374	17.6772	-379.621	14040.7
72.4374	17.6773	-379.421	14030.8
72.4374	17.6773	-379.313	13999.6
72.4374	17.6772	-379.271	13981.1
72.4374	17.6773	-379.214	14029.3
72.4374	17.6772	-379.104	13996.2
72.4374	17.6772	-379.024	13979.2
72.4374	17.6772	-378.738	14090.2
72.4374	17.6772	-378.71	13975.6
72.4374	17.6772	-378.594	13941.7
72.4374	17.6772	-378.581	14016.3
72.4374	17.6772	-378.524	14067.6
72.4374	17.6772	-378.321	13959
72.4374	17.6772	-378.188	13944.7
72.4374	17.6772	-378.072	13934.5
72.4374	17.6772	-377.997	13989.6
72.4374	17.6772	-377.874	13993.2
72.4374	17.6772	-377.664	13998.3
72.4374	17.6772	-377.55	14028.5
72.4374	17.6772	-377.245	13902.7
72.4374	17.6772	-377.057	13997.6
72.4374	17.6772	-376.941	14089
72.4374	17.6772	-377.014	14004.4
72.4374	17.6772	-377.289	14008.2
72.4374	17.6772	-377.643	14106.2
72.4374	17.6772	-377.798	14017
72.4374	17.6772	-377.779	14033.3
72.4374	17.6772	-377.712	14051.7
72.4374	17.6772	-377.811	14084
72.4374	17.6772	-377.873	14084.1
72.4374	17.6772	-377.752	14168.7
72.4374	17.6772	-377.393	14214.2
72.4374	17.6772	-377.38	14046.3
72.4374	17.6772	-377.28	13988.7
72.4374	17.6772	-377.185	13955
72.4374	17.6772	-376.944	14051.7
72.4374	17.6772	-376.735	14100.1
72.4374	17.6772	-376.666	14087.4
72.4374	17.6772	-376.651	14111.3
72.4374	17.6772	-376.691	14054.7
72.4374	17.6772	-376.658	14081
72.4374	17.6772	-376.735	14059.2
72.4374	17.6772	-376.678	14134.5
72.4374	17.6772	-376.727	14077
72.4374	17.6772	-376.713	14139.2
72.4374	17.6772	-376.664	14219
72.4374	17.6772	-376.68	14093.6
72.4374	17.6772	-376.565	14216.3
72.4374	17.6772	-376.488	14367.6
72.4374	17.6772	-376.365	14206.1
72.4374	17.6772	-376.233	14370.2
72.4374	17.6772	-376.204	14459.9
72.4374	17.6772	-376.062	14788.2
72.4374	17.6772	-376.008	15149
72.4374	17.6772	-375.958	15754.1
72.4374	17.6772	-375.838	14697.8
72.4374	17.6772	-375.82	15718.2
72.4374	17.6772	-375.878	15625.4
72.4374	17.6772	-375.794	16985.1
72.4374	17.6772	-375.803	16164.9
72.4374	17.6772	-375.388	16274.9
72.4374	17.6772	-374.869	16571.3
72.4374	17.6772	-374.967	17195.3
72.4374	17.6772	-375.182	17044.8
72.4374	17.6772	-375.523	16938.5
72.4374	17.6772	-376.305	17112.7
72.4374	17.6772	-377.236	17366.1
72.4374	17.6772	-378.529	17564.7
72.4374	17.6772	-378.95	17515.8
72.4374	17.6772	-379.325	17564.7
72.4374	17.6772	-379.683	17564.7
72.4374	17.6772	-380.022	17564.7
72.4374	17.6772	-380.206	17564.7
72.4374	17.6772	-380.553	17564.7
72.4374	17.6772	-380.782	17564.7
72.4374	17.6772	-380.915	17564.7
72.4374	17.6772	-381.089	17564.7
72.4374	17.6772	-381.255	17564.7
72.4374	17.6772	-381.443	17564.7
72.4374	17.6772	-381.634	17564.7
72.4374	17.6772	-381.752	17564.7
72.4374	17.6772	-381.696	17564.7
72.4374	17.6772	-381.736	17564.7
72.4374	17.6772	-381.688	17564.7
72.4374	17.6772	-381.606	17564.7
72.4374	17.6772	-381.539	17564.7
72.4374	17.6772	-381.489	17564.7
72.4374	17.6772	-381.439	17564.7
72.4374	17.6772	-381.34	17564.7
72.4374	17.6772	-381.326	17564.7
72.4374	17.6772	-381.25	17564.7
72.4374	17.6772	-381.223	17564.7
72.4374	17.6771	-381.176	17564.7
72.4374	17.6771	-381.103	17564.7
72.4374	17.6771	-381.061	17564.7
72.4374	17.6771	-380.969	17564.7
72.4374	17.6771	-381.003	17564.7
72.4374	17.6771	-381.281	17564.7
72.4374	17.6771	-381.459	17564.7
72.4374	17.6771	-381.628	17564.7
72.4374	17.6771	-381.737	17564.7
72.4374	17.677	-382.094	17564.7
72.4374	17.677	-382.392	17564.7
72.4374	17.677	-382.706	17564.7
72.4374	17.677	-382.821	17564.7
72.4374	17.677	-382.952	17564.7
72.4374	17.677	-383.075	17564.7
72.4374	17.677	-383.177	17564.7
72.4375	17.677	-383.167	17564.7
72.4374	17.677	-383.218	17564.7
72.4375	17.677	-383.337	17564.7
72.4375	17.677	-383.287	17564.7
72.4375	17.677	-383.357	17564.7
72.4375	17.6771	-383.329	17564.7
72.4375	17.6771	-383.467	17564.7
72.4374	17.6771	-383.582	17564.7
72.4374	17.6771	-383.93	17564.7
72.4374	17.6771	-384.071	17564.7
72.4374	17.6771	-384.37	17564.7
72.4374	17.6771	-384.545	17564.7
72.4374	17.6771	-384.769	17564.7
72.4374	17.6771	-384.984	17564.7
72.4375	17.6771	-385.223	17564.7
72.4374	17.6772	-385.325	17564.7
72.4374	17.6772	-385.37	17564.7
72.4375	17.6772	-385.397	17564.7
72.4375	17.6772	-385.411	17564.7
72.4375	17.6772	-385.445	17564.7
72.4375	17.6772	-385.428	17564.7
72.4375	17.6773	-385.403	17564.7
72.4375	17.6773	-385.358	17564.7
72.4375	17.6773	-385.364	17564.7
72.4375	17.6773	-385.344	17564.7
72.4375	17.6774	-385.367	17564.7
72.4375	17.6774	-385.329	17564.7
72.4375	17.6774	-385.28	17564.7
72.4375	17.6774	-385.279	17564.7
72.4375	17.6774	-385.356	17564.7
72.4375	17.6775	-385.413	17564.7
72.4375	17.6775	-385.389	17564.7
72.4375	17.6775	-385.449	17564.7
72.4375	17.6775	-385.4	17564.7
72.4375	17.6775	-385.386	17564.7
72.4375	17.6776	-385.466	17564.7
72.4375	17.6776	-385.51	17564.7
72.4375	17.6776	-385.445	17564.7
72.4375	17.6776	-385.511	17564.7
72.4375	17.6776	-385.483	17564.7
72.4375	17.6777	-385.45	17564.7
72.4375	17.6777	-385.331	17564.7
72.4375	17.6777	-385.197	17564.7
72.4375	17.6777	-385.157	17564.7
72.4375	17.6777	-385.024	17564.7
72.4375	17.6777	-385.07	17564.7
72.4375	17.6777	-385.055	17564.7
72.4375	17.6778	-385.071	17564.7
72.4375	17.6778	-385.038	17564.7
72.4375	17.6778	-385.085	17564.7
72.4375	17.6778	-385.076	17564.7
72.4375	17.6778	-385.043	17564.7
72.4375	17.6779	-385.052	17564.7
72.4375	17.6779	-385.139	17564.7
72.4375	17.6779	-385.122	17564.7
72.4375	17.6779	-385.203	17564.7
72.4375	17.6779	-385.212	17564.7
72.4375	17.6779	-385.224	17564.7
72.4375	17.678	-385.282	17564.7
72.4375	17.678	-385.222	17564.7
72.4376	17.678	-385.326	17564.7
72.4376	17.678	-385.356	17564.7
[truncated: 12,558 more rows]
