# Supplementary material for: Sanctuary for vulnerable Arctic species at the Borealis Mud Volcano
Source: Nat Commun. 2025 Jan 27;16:504. doi: 10.1038/s41467-024-55712-x (PMC11772567; doi:10.1038/s41467-024-55712-x)
Supplement: Supplementary file 9 — Supplementary Data 7 [file 41467_2024_55712_MOESM9_ESM.xlsx]

## Sheet: Sheet1
Supplementary Table 7. Amplicon Sequencing Variants (ASV) of foraminiferal eDNA. For each ASV the foraminifera taxon identified on a number of reads > 100 are indicated. Raw data is available on NCBI Sequence Read Archive SRA under the accession number PRJNA1192685.
Amplicon Sequencing Variants (ASV)	Sample ID	Sample ID	Taxon
	AKMA3-KH07-ROV13-Blac1	KH07-ROV16-Pusc5
ASV127	0	380	Globothalamea
ASV12	602	0	Globothalamea;Rotaliida
ASV26	0	252	Globothalamea;Rotaliida;Buliminellidae;Buliminella_elegantissima
ASV232	306	0	Globothalamea;Rotaliida;Cassidulinidae;Cassidulina_laevigata
ASV304	0	241	Globothalamea;Rotaliida;Pseudoparrellidae;Epistominella_sp
ASV150	494	0	Globothalamea;Rotaliida;Pseudoparrellidae;Epistominella_sp
ASV8	0	7416	Globothalamea;Rotaliida;Rotaliida;Rotaliida_sp
ASV21	0	3726	Globothalamea;Rotaliida;Rotaliida;Rotaliida_sp
ASV4	0	13148	Globothalamea;Rotaliida;Stainforthiidae;Stainforthia_sp
ASV89	212	0	Globothalamea;Rotaliida;Stainforthiidae;Stainforthia_sp
ASV376	0	172	Globothalamea;Rotaliida;Stainforthiidae;Stainforthia_sp
ASV57	0	573	Globothalamea;Textulariida
ASV135	0	165	Globothalamea;Textulariida
ASV90	0	261	Globothalamea;Textulariida;Ammosphaeroidinidae;Cribrostomoides_subglobosa
ASV287	155	0	Globothalamea;Textulariida;Eggerellidae;Eggerella_sp
ASV31	0	878	Globothalamea;Textulariida;Reophacidae;Reophax_dentaliniformis
ASV399	0	157	Globothalamea;Textulariida;Reophacidae;Reophax_sp
ASV58	0	2813	Monothalamea
ASV327	0	161	Monothalamea
ASV290	0	133	Monothalamea
ASV436	0	132	Monothalamea
ASV496	0	107	Monothalamea
ASV302	0	104	Monothalamea
ASV505	0	101	Monothalamea
ASV476	0	116	Monothalamea;CladeA
ASV123	0	790	Monothalamea;CladeA;CladeA_X;allogromiid_sp
ASV80	0	1748	Monothalamea;CladeA;Limaxiidae;Limaxia_alba
ASV357	0	187	Monothalamea;CladeC
ASV480	0	113	Monothalamea;CladeC
ASV117	359	0	Monothalamea;CladeD;Hippocrepinellidae;Hippocrepinella_sp
ASV407	0	151	Monothalamea;CladeG
ASV38	655	3	Monothalamea;CladeM3;CladeM3_XXX;CladeM3_XX_sp
ASV13	3422	34	Monothalamea;CladeO;Ovamminidae;Cedhagenia_saltatus
ASV197	0	481	Monothalamea;CladeTIN
ASV56	0	2568	Monothalamea;CladeTIN;CladeTIN_X;Tinogullmia_antarctica
ASV254	0	232	Monothalamea;CladeTIN;CladeTIN_X;Tinogullmia_antarctica
ASV118	0	783	Monothalamea;CladeTIN;CladeTIN_X;Tinogullmia_antarctica
ASV221	0	416	Monothalamea;CladeTIN;CladeTIN_X;Tinogullmia_antarctica
ASV9	0	14889	Monothalamea;CladeY_XXX;CladeY_XX,CladeY_CSM1
ASV1	18429	147	Monothalamea;CladeY_XXX;CladeY_XX,CladeY_CSM1
ASV68	1074	0	Monothalamea;CladeY_XXX;CladeY_XX,CladeY_CSM1
ASV14	1123	13982	Monothalamea;CladeY_XXX;CladeY_XX,CladeY_CSM1
ASV6	1076	55	Monothalamea;CladeY;CladeY;CladeY_sp
ASV158	0	602	Monothalamea;CladeY;CladeY;CladeY_sp
ASV189	507	0	Monothalamea;CladeY;Hillidae;Nujappikia_idaliensis
ASV85	566	13	Monothalamea;ENFOR;ENFOR_X;ENFOR_XX_sp
ASV81	0	1745	Monothalamea;ENFOR;ENFOR_X;ENFOR_XX_sp
ASV125	0	678	Monothalamea;ENFOR;ENFOR_X;ENFOR_XX_sp
ASV20	0	14052	Monothalamea;ENFOR2;ENFOR2_X;ENFOR2_XX_sp
ASV32	0	1884	Monothalamea;ENFOR2;ENFOR2_X;ENFOR2_XX_sp
ASV15	0	549	Monothalamea;ENFOR2;ENFOR2_X;ENFOR2_XX_sp
ASV264	0	306	Monothalamea;ENFOR2;ENFOR2_X;ENFOR2_XX_sp
ASV325	0	217	Monothalamea;ENFOR2;ENFOR2_X;ENFOR2_XX_sp
ASV389	0	165	Monothalamea;ENFOR2;ENFOR2_X;ENFOR2_XX_sp
ASV34	0	1837	Monothalamea;ENFOR2;ENFOR2_X;ENFOR2_XX_sp
ASV450	0	126	Monothalamea;ENFOR2;ENFOR2_X;ENFOR2_XX_sp
ASV388	0	166	Monothalamea;ENFOR2;ENFOR2_X;ENFOR2_XX_sp
ASV489	0	110	Monothalamea;ENFOR2;ENFOR2_X;ENFOR2_XX_sp
ASV463	0	121	Monothalamea;ENFOR2;Monothalamea_XXX;Monothalamea_XX_sp
ASV113	0	696	Monothalamea;ENFOR3;ENFOR3_X;ENFOR3_XX_sp
ASV266	0	305	Monothalamea;ENFOR5
ASV92	0	1211	Monothalamea;ENFOR6;ENFOR6_X;ENFOR6_XX_sp
ASV298	252	0	Monothalamea;ENFOR6;ENFOR6_X;ENFOR6_XX_sp
ASV267	304	0	Monothalamea;Flexibathysiphonoidea;Flexibathysiphonidae;Bathysiphon_flexilis
ASV342	0	198	Monothalamea;Flexibathysiphonoidea;Micrometulidae;Micrometula_sp
ASV22	180	0	Monothalamea;Flexibathysiphonoidea;Micrometulidae;Micrometula_sp
ASV426	0	137	Monothalamea;Monothalamea_XXXX;Monothalamea_XXX;Monothalamea_XX_sp
ASV437	0	132	Monothalamea;Monothalamea_XXXX;Monothalamea_XXX;Monothalamea_XX_sp
ASV37	0	1872	Monothalamea;Monothalamea;Monothalamea;Monothalamea_sp
ASV97	0	1204	Monothalamea;Monothalamea;Monothalamea;Monothalamea_sp
ASV112	0	988	Monothalamea;Monothalamea;Monothalamea;Monothalamea_sp
ASV154	0	609	Monothalamea;Monothalamea;Monothalamea;Monothalamea_sp
ASV261	0	248	Monothalamea;Monothalamea;Monothalamea;Monothalamea_sp
ASV320	0	227	Monothalamea;Monothalamea;Monothalamea;Monothalamea_sp
ASV140	0	116	Tubothalamea;Miliolida;Cornuspiridae;Cyclogyra_sp
ASV282	265	0	unassigned
ASV64	2386	0	unassigned
ASV18	0	1623	unassigned
ASV106	1083	0	unassigned
ASV33	0	936	unassigned
ASV96	922	0	unassigned
ASV7	774	147	unassigned
ASV120	0	869	unassigned
ASV138	0	737	unassigned
ASV155	0	608	unassigned
ASV162	0	590	unassigned
ASV168	557	0	unassigned
ASV175	0	546	unassigned
ASV181	0	524	unassigned
ASV185	0	514	unassigned
ASV193	0	487	unassigned
ASV203	0	454	unassigned
ASV204	0	453	unassigned
ASV224	0	399	unassigned
ASV228	0	394	unassigned
ASV230	0	393	unassigned
ASV167	380	0	unassigned
ASV148	379	0	unassigned
ASV169	0	379	unassigned
ASV236	0	378	unassigned
ASV242	0	366	unassigned
ASV210	0	362	unassigned
ASV231	0	362	unassigned
ASV244	0	359	unassigned
ASV2	29	324	unassigned
ASV29	0	323	unassigned
ASV269	0	302	unassigned
ASV275	0	285	unassigned
ASV279	0	270	unassigned
ASV278	0	245	unassigned
ASV306	0	240	unassigned
ASV309	0	238	unassigned
ASV206	0	228	unassigned
ASV326	0	217	unassigned
ASV308	0	212	unassigned
ASV331	0	207	unassigned
ASV337	0	202	unassigned
ASV338	0	202	unassigned
ASV339	0	201	unassigned
ASV346	0	195	unassigned
ASV358	0	186	unassigned
ASV364	0	183	unassigned
ASV374	0	175	unassigned
ASV46	143	18	unassigned
ASV293	160	0	unassigned
ASV394	0	160	unassigned
ASV405	0	152	unassigned
ASV416	0	146	unassigned
ASV417	0	146	unassigned
ASV424	0	138	unassigned
ASV136	0	130	unassigned
ASV440	0	129	unassigned
ASV452	0	125	unassigned
ASV473	0	117	unassigned
ASV481	0	113	unassigned
ASV495	0	108	unassigned
ASV500	0	106	unassigned
ASV439	0	101	unassigned
