# Supplementary material for: Sanctuary for vulnerable Arctic species at the Borealis Mud Volcano
Source: Nat Commun. 2025 Jan 27;16:504. doi: 10.1038/s41467-024-55712-x (PMC11772567; doi:10.1038/s41467-024-55712-x)
Supplement: Supplementary file 10 — Supplementary Data 8 [file 41467_2024_55712_MOESM10_ESM.xlsx]

## Sheet: Sheet1
Supplementary Table 8. The abundance of the vulnerable megafauna taxa observed at Borealis MV. Matrix showing the visualized area (expressed in m2) of the substrates detected in the study area through video analysis and the number of main vulnerable megafauna occurrences (Redfish; Corals) identified through video analysis, per type of substrate (BG: background; MM: microbial mats; CC: carbonate c…
Substrate and Macrofauna	ROV_13	ROV_14	ROV_15	ROV_16	Tot
Background (BG)	269,60	1071,80	1463,40	3405,60	6210,40
Occurrences of Redfish	0	2,00	19,00	10,00	31,00
Occurrences of Coral	0	0	0	0	0
Microbial mat (MM)	653,30	353,80	500,60	408,30	1916,00
Occurrences of Redfish	4,00	5,00	9,00	0	18,00
Occurrences of Coral	0	0	0	0	0
Carbonate crust (CC)	530,30	647,40	1980,60	1485,40	4643,70
Occurrences of Redfish	4,00	5,00	9,00	0	18,00
Occurrences of Coral	0	0	0	0	0
